# Supplementary material for: CRISPR screens reveal genetic determinants of PARP inhibitor sensitivity and resistance in prostate cancer
Source: Nat Commun. 2023 Jan 17;14:252. doi: 10.1038/s41467-023-35880-y (PMC9845315; doi:10.1038/s41467-023-35880-y)
Supplement: Supplementary file 5 — Supplementary Data 3 [file 41467_2023_35880_MOESM5_ESM.xlsx]

## Sheet: Common Negative genes
Supplementary Data 3. Common negatively selected genes
Cell line	Gene
22Rv1 C4-2B DU145 LNCaP	HELLS
	WDR76
22Rv1 C4-2B LNCaP	FANCM
	PPM1G
	FANCE
C4-2B DU145 LNCaP	NAMPT
	RFC1
	RAD54L
	LIG1
	MCM4
	XRCC1
	MUS81
22Rv1 DU145 LNCaP	RFWD2
	DET1
22Rv1 C4-2B DU145	ANKRD32
C4-2B LNCaP	MMS22L
	RAD51B
	SMC3
	SLX4
	CDK12
	ITPA
	TONSL
	FANCL
	FANCI
	ZMYM4
	RNASEH2A
	MCM6
	KYNU
	NAA25
	SRRT
	FANCF
	CHD1L
	SMARCAL1
	POLB
	CDK10
	FANCG
22Rv1 LNCaP	RNASEH2B
	PRPF3
	STUB1
	RWDD3
	UBE2K
DU145 LNCaP	ROCK1
	DDX11
	SWSAP1
	KIAA1524
	ZSWIM7
	EME1
	CFAP44
	CSNK2B
	RAD21
22Rv1 C4-2B	NDUFAF4
	STAG2
	HNRNPA2B1
	INTS1
	TSR3
	ZNF343
	SRRM1
C4-2B DU145	PSMC3IP
	CS
	NRF1
	ESCO2
	YPEL5
	MEMO1
22Rv1 DU145	DTX2
	NPEPPS
	CTNNB1
	SETD5
