# Supplementary material for: CRISPR screens reveal genetic determinants of PARP inhibitor sensitivity and resistance in prostate cancer
Source: Nat Commun. 2023 Jan 17;14:252. doi: 10.1038/s41467-023-35880-y (PMC9845315; doi:10.1038/s41467-023-35880-y)
Supplement: Supplementary file 7 — Supplementary Data 5 [file 41467_2023_35880_MOESM7_ESM.xlsx]

## Sheet: Common Positive genes
Supplementary Data 5. Common positively selected genes
Cell line	Gene
22Rv1 C4-2B LNCaP	FBXO42
	ZNF706
	CHEK2
	CCDC6
	TP53
	ADPRHL2
	PARP1
C4-2B DU145 LNCaP	ACVR1
	ACO2
	PARG
	PDCD11
	CPSF4
	ATIC
C4-2B LNCaP	GFM2
	MSL2
	PHIP
	NBEAL2
	SOD2
	SOX4
	RALGAPB
	FUBP3
	BPTF
	CAD
	CTPS1
	USP16
	SEC23IP
	PPP2R2A
	ARIH1
	COA7
	TRMT6
	USP48
	PPAT
	YY1
	ANGEL2
	GTPBP6
	PPFIA1
	SLC7A1
	SLC38A2
	PARP2
	TYMS
	SREBF1
	CNOT11
	E2F7
	TMEM208
	KAT7
	DRG2
	H2AFY
22Rv1 LNCaP	KLHL15
	SNAP23
	EMC3
	SCN7A
	WDR5
	NCOA2
	TP53BP1
	USP28
	MED16
	CCDC47
DU145 LNCaP	DHX35
	ACTL6A
	BMPR1A
	TFB1M
	YARS2
	MGAT1
	YTHDF2
	NUP85
	NUP43
	DPAGT1
	HMBS
	LIPT2
22Rv1 C4-2B	TASP1
	CASZ1
	RB1
	FAM118B
	HAUS3
	USP3
	KIAA1109
C4-2B DU145	RPTOR
	PGP
	KMT2E
	CHD8
	GFPT1
	TPX2
	CARM1
	UBE2S
	CAND1
	RRM2
	ACTR1A
	MRPL15
	NOP58
	MRTO4
	LARP1
	PRKDC
	GART
	LARP4B
	MYC
	FAM72C
	PTDSS1
22Rv1 DU145	AIFM2
	KCTD5
	OXCT1
	YLPM1
	HBS1L
	TRMT11
