# Supplementary material for: CRISPR screens reveal genetic determinants of PARP inhibitor sensitivity and resistance in prostate cancer
Source: Nat Commun. 2023 Jan 17;14:252. doi: 10.1038/s41467-023-35880-y (PMC9845315; doi:10.1038/s41467-023-35880-y)
Supplement: Supplementary file 8 — Supplementary Data 6 [file 41467_2023_35880_MOESM8_ESM.xlsx]

## Sheet: RNA-seq upregulated genes
Supplementary Data 6. Olaparib upregulated genes (RNA-seq results)
LNCaP					C4-2B
Gene	LFC	pvalue	FDR		Genes	LFC	pvalue	FDR
CDKN1A	2.73377	0	0		CDKN1A	3.1515	0	0
GDF15	2.04838	5.4739e-273	3.17349e-269		GDF15	1.70953	0	0
BTG2	1.88392	2.53076e-66	5.86884e-63		TMPRSS2	0.874801	1.00846e-97	3.58913e-94
C11orf92	1.30337	2.06659e-65	3.99368e-62		BTG2	2.14407	6.32195e-68	1.68749e-64
NEAT1	1.08203	1.48863e-57	2.46581e-54		TP53INP1	1.30689	5.62124e-61	1.0003e-57
TMPRSS2	0.949401	1.2121e-56	1.75679e-53		FDXR	1.61006	3.33304e-60	5.08384e-57
TP53INP1	0.982829	2.97393e-46	3.13479e-43		PHLDA3	1.78625	4.23731e-53	5.65522e-50
FDXR	1.64709	4.68676e-44	4.52858e-41		CCNG1	0.830344	8.3793e-50	8.94658e-47
ZMAT3	1.61928	2.10716e-43	1.87942e-40		NDRG1	0.742677	5.67992e-48	5.51314e-45
MDM2	0.870787	2.74726e-42	2.27532e-39		DUSP4	1.2032	8.64825e-46	7.69478e-43
PLXNB2	0.809967	5.90061e-40	4.2761e-37		SESN3	1.42978	8.33845e-42	5.93531e-39
EPS8L2	1.17923	4.54983e-39	2.93085e-36		C11orf92	1.68282	2.71528e-41	1.81194e-38
SESN1	1.29085	3.59201e-36	2.19207e-33		ABCA2	0.665733	1.64966e-37	9.7852e-35
BTG1	1.03768	1.47237e-35	8.12958e-33		PSAP	0.485284	1.55885e-37	9.7852e-35
ABCA2	0.928614	1.70633e-35	8.99312e-33		ACSL1	0.509156	8.4437e-37	4.54035e-34
TMEFF2	0.775871	8.2534e-34	4.16079e-31		MDM2	0.756931	3.45255e-35	1.60274e-32
CEL	3.32519	1.28064e-32	6.18707e-30		TNFRSF19	0.62226	8.84022e-34	3.93279e-31
PTPRU	1.31764	1.69129e-28	7.54252e-26		ZMAT3	1.29313	1.73805e-33	6.87302e-31
LCP1	0.847926	7.06946e-26	2.82656e-23		ELOVL5	0.463168	7.21542e-33	2.75139e-30
NRP1	0.699937	7.03261e-26	2.82656e-23		NOTCH1	1.04645	9.36554e-33	3.44813e-30
NOTCH1	1.00905	1.02765e-25	3.97187e-23		TXNIP	0.739597	2.97192e-31	9.61551e-29
TP53I3	3.11147	8.16245e-25	2.86799e-22		ALDH1A3	1.10901	9.09169e-30	2.69644e-27
RRM2B	0.900911	3.77717e-24	1.25132e-21		GLUL	0.628325	1.95996e-29	5.50697e-27
IGFBP2	0.915006	6.77849e-23	1.91699e-20		PLXNB2	0.571809	2.38482e-28	6.5289e-26
RPS27L	0.886353	1.59879e-22	4.31116e-20		EPS8L2	0.806121	8.31878e-28	2.16633e-25
KCNN2	0.836165	1.02706e-21	2.58886e-19		PTPRU	1.19977	1.81039e-27	4.60227e-25
PSAP	0.49447	2.90458e-21	7.16566e-19		EIF4A2	0.567239	3.20203e-27	7.77001e-25
TNFRSF19	0.824921	3.30854e-21	7.99218e-19		TSC22D1	0.748279	3.13065e-27	7.77001e-25
CAMK2N1	0.952255	1.34034e-20	3.04731e-18		RPS27L	1.02943	3.48262e-27	8.26311e-25
APLP1	1.10241	1.66232e-20	3.70666e-18		FLNB	0.451916	1.90729e-26	4.33279e-24
GLUL	0.671783	3.48079e-20	7.61505e-18		C20orf108	0.675961	9.24728e-26	1.97467e-23
JAG1	0.826165	4.80557e-20	1.03186e-17		FAM198B	1.86754	1.87481e-24	3.77686e-22
ADAMTS1	0.634802	1.23636e-19	2.55993e-17		SPATA18	2.80725	4.1181e-24	8.1424e-22
ATP11A	0.668014	1.29006e-19	2.62426e-17		RRM2B	0.848932	6.19492e-23	1.18113e-20
TXNIP	0.690359	1.8808e-19	3.75998e-17		SESN1	1.49001	3.26124e-22	6.10881e-20
PEG3	0.401412	2.55217e-19	5.01566e-17		SERINC5	0.491586	4.14144e-22	7.62382e-20
PIK3R3	0.716714	4.65092e-19	8.55992e-17		ADAMTS1	0.597323	1.08728e-21	1.91045e-19
HPN	0.811916	4.73991e-19	8.58738e-17		LRIG1	0.636545	1.65122e-21	2.84356e-19
FAM198B	0.782235	5.64824e-19	1.00756e-16		BTG1	0.636694	5.57379e-21	9.01688e-19
FN1	0.501352	6.8992e-19	1.19397e-16		ISYNA1	0.884951	7.92886e-21	1.26353e-18
PRKCD	0.75338	1.59644e-18	2.68271e-16		CEL	4.35492	1.43431e-19	2.09782e-17
CSDA	0.590137	2.20561e-18	3.65344e-16		PABPC1	0.29246	1.96458e-19	2.83456e-17
RPL3	0.396554	4.11584e-18	6.72158e-16		NKX3-1	0.316662	6.8416e-19	9.61155e-17
SYT4	0.68377	1.55128e-17	2.46399e-15		DSP	0.454196	1.00816e-18	1.39794e-16
EEF2	0.380413	2.38953e-17	3.55987e-15		COL4A5	0.843667	1.05033e-18	1.43774e-16
TM7SF2	0.727805	2.39473e-17	3.55987e-15		GADD45A	1.63429	1.89353e-18	2.55914e-16
EEF1A2	0.466625	2.64699e-17	3.88504e-15		FRMPD2	2.50812	4.04075e-18	5.32631e-16
ALDH1A3	0.949808	4.49495e-17	6.51487e-15		APLP1	0.71536	1.7934e-17	2.24516e-15
NOTCH3	0.998289	5.51281e-17	7.70132e-15		MICAL1	0.643184	4.10265e-17	4.86711e-15
LIMK2	0.963166	5.96155e-17	8.22907e-15		CHST2	2.36291	6.17085e-17	7.24024e-15
SESN3	1.0761	7.8999e-17	1.07764e-14		FTL	0.554446	6.51507e-17	7.56102e-15
FLNB	0.522396	1.75852e-16	2.37094e-14		TP53I3	1.91441	9.43419e-17	1.08311e-14
COL4A5	0.850293	3.88343e-16	5.17568e-14		SMS	0.488101	1.03304e-16	1.17338e-14
RPL37A	0.423349	2.96354e-15	3.5794e-13		SEMA3C	0.842446	1.64532e-16	1.8299e-14
RALGDS	0.72799	3.03705e-15	3.63038e-13		KLHL24	0.96023	3.25575e-16	3.51128e-14
MME	0.532779	4.53554e-15	5.36629e-13		PYGL	0.751604	3.40952e-16	3.64034e-14
FAM111A	0.724992	4.88385e-15	5.72003e-13		TM7SF2	0.686695	5.3614e-16	5.5042e-14
PIK3R2	0.537981	8.61915e-15	9.79795e-13		MYC	0.408899	5.65513e-16	5.69621e-14
SERINC5	0.482659	1.05693e-14	1.16716e-12		PIK3R3	0.689823	7.88679e-16	7.86983e-14
OR51E1	2.71282	1.24543e-14	1.36234e-12		HPN	0.55933	1.09465e-15	1.07225e-13
SERPINB5	1.90555	1.3014e-14	1.41026e-12		FN1	0.596483	8.52385e-15	7.64783e-13
METRN	0.755021	1.94204e-14	2.06587e-12		UBE2H	0.434465	1.29532e-14	1.14299e-12
CPNE7	0.84916	2.10917e-14	2.20323e-12		NOTCH3	0.51333	2.18229e-14	1.86402e-12
EEF1G	0.392622	2.31861e-14	2.37915e-12		C5orf4	2.69743	3.70872e-14	3.06961e-12
SYT7	0.983909	3.31141e-14	3.30999e-12		GADD45G	0.977574	4.65255e-14	3.82118e-12
GPR158	0.678437	4.37033e-14	4.2944e-12		SLC30A4	0.450245	5.53224e-14	4.47482e-12
C5orf4	2.76751	5.79717e-14	5.55522e-12		DDB2	1.00843	1.99908e-13	1.52459e-11
IER5	1.42784	6.77238e-14	6.43653e-12		LRP1	0.883027	2.0206e-13	1.53007e-11
GADD45A	1.55305	9.9786e-14	9.25615e-12		ABCC4	0.361075	2.11077e-13	1.58709e-11
TNFSF15	1.70231	1.65701e-13	1.50101e-11		HMOX1	1.5026	3.37871e-13	2.45404e-11
RPL10A	0.38861	1.85962e-13	1.6715e-11		LPP	0.495683	8.22632e-13	5.74068e-11
SPATA18	1.68035	1.88555e-13	1.68177e-11		TM7SF3	0.591447	8.50296e-13	5.85717e-11
MXD4	0.596378	2.56726e-13	2.27232e-11		EPPK1	0.533778	9.95409e-13	6.81281e-11
SEMA3C	0.830581	2.62424e-13	2.30516e-11		FLNA	0.347609	1.27919e-12	8.64425e-11
ISYNA1	1.04844	2.73476e-13	2.38418e-11		SEPP1	0.651141	1.65259e-12	1.10973e-10
ALDOC	0.91352	3.20486e-13	2.75262e-11		EIF4B	0.271512	2.38296e-12	1.58031e-10
CCNG2	0.742688	4.15012e-13	3.51245e-11		CYFIP2	1.09849	2.53783e-12	1.66235e-10
DDB2	1.08515	6.28448e-13	5.1045e-11		MIPEP	0.558397	3.04419e-12	1.98188e-10
LAMB2	0.576786	6.29533e-13	5.1045e-11		PDCD4	0.543976	3.7442e-12	2.42284e-10
PHLDA3	0.732241	6.37215e-13	5.13091e-11		DHRS3	1.09788	4.5379e-12	2.884e-10
RPL13A	0.54271	6.87252e-13	5.49565e-11		EEF2	0.228551	8.73079e-12	5.45138e-10
MAF	1.11028	8.37589e-13	6.6067e-11		AGRN	0.413339	8.79224e-12	5.45784e-10
LRP1	1.13612	9.13043e-13	7.1532e-11		FAM38A	0.339867	1.25059e-11	7.58668e-10
DHRS7	0.505301	1.33349e-12	1.03079e-10		PGPEP1	0.633201	1.36133e-11	8.16566e-10
FRMPD2	1.86699	1.64279e-12	1.22891e-10		REPS2	0.734825	2.36459e-11	1.35009e-09
FAM89B	0.816182	1.69157e-12	1.2573e-10		ATP1B1	0.644706	2.4477e-11	1.39011e-09
TMEM45B	1.1931	1.89469e-12	1.39929e-10		ST3GAL1	0.31487	2.96415e-11	1.66569e-09
MKNK2	0.504582	2.30635e-12	1.6819e-10		FLJ41484	1.26749	3.02878e-11	1.69311e-09
ADRA2A	1.12185	2.82146e-12	2.04468e-10		XPC	0.691085	3.31682e-11	1.83491e-09
FLJ41484	1.35912	3.19515e-12	2.3011e-10		CCDC152	0.812188	4.16383e-11	2.27986e-09
FOXO3	0.616973	3.22444e-12	2.30786e-10		LIF	2.02785	4.59372e-11	2.5024e-09
KDM6B	0.678969	3.35612e-12	2.38738e-10		MAN2B1	0.478041	1.20519e-10	6.21633e-09
TNFRSF10D	0.802802	3.42888e-12	2.42426e-10		RAB3B	0.456848	1.9765e-10	1.00015e-08
LAMA5	0.693541	3.63564e-12	2.55486e-10		PLEKHB1	0.566932	2.10274e-10	1.05901e-08
TRIP10	1.28989	3.77621e-12	2.63766e-10		VPS13C	0.558414	2.30066e-10	1.15325e-08
PLEKHH1	0.594113	4.32655e-12	2.96842e-10		PLK2	1.52167	2.6879e-10	1.32252e-08
COL6A1	0.736183	4.70431e-12	3.20862e-10		TTC3	0.448284	2.68773e-10	1.32252e-08
PCSK1N	1.09708	5.25513e-12	3.54263e-10		CARNS1	1.40884	2.83594e-10	1.38896e-08
TMEM132A	0.488648	7.05977e-12	4.73168e-10		SYT4	1.00736	3.35627e-10	1.62886e-08
RINL	1.79682	7.16683e-12	4.77583e-10		PRKCD	0.452526	4.08226e-10	1.96335e-08
SH3GLB2	0.659907	8.28046e-12	5.39393e-10		COL6A1	0.489987	6.62891e-10	3.10425e-08
XPC	0.687847	9.24711e-12	5.95668e-10		NEURL1B	0.714674	7.14771e-10	3.33258e-08
ARAP1	0.639709	9.98575e-12	6.39695e-10		PLEKHH1	0.702867	9.4648e-10	4.3747e-08
CLDN4	0.540607	1.01393e-11	6.42431e-10		PROM2	0.552273	1.38768e-09	6.35892e-08
MAN2B1	0.62029	1.00893e-11	6.42431e-10		PLA2G4D	1.77906	1.43428e-09	6.54437e-08
SLC44A4	0.737077	1.99939e-11	1.25313e-09		LMNA	0.438674	1.65273e-09	7.44566e-08
SSPO	1.2163	2.30526e-11	1.43707e-09		STOM	0.688676	1.71957e-09	7.68195e-08
NKX3-1	0.330535	2.34456e-11	1.45375e-09		BDP1	0.409912	1.76367e-09	7.84612e-08
LIF	2.1048	3.89381e-11	2.36381e-09		CERS4	0.680622	2.78647e-09	1.1853e-07
APOD	1.77302	3.93613e-11	2.37705e-09		ZNF217	0.35154	3.16852e-09	1.32149e-07
PLEKHB1	0.592929	4.03605e-11	2.42477e-09		BTG3	0.891523	3.97946e-09	1.64049e-07
CD63	0.594173	4.56146e-11	2.70974e-09		CXCR7	1.30007	4.10567e-09	1.68601e-07
SLC30A4	0.43796	4.5805e-11	2.70974e-09		CBX5	0.282416	4.15361e-09	1.69916e-07
SLFN5	1.18602	4.65769e-11	2.74142e-09		COL12A1	1.59035	4.98936e-09	2.01785e-07
PEG3-AS1	0.369338	5.09061e-11	2.96611e-09		APLP2	0.269588	5.10867e-09	2.05831e-07
S1PR3	1.52976	5.0866e-11	2.96611e-09		BNIP3L	0.408835	6.83297e-09	2.68219e-07
KLK3	0.322534	5.16893e-11	2.99669e-09		JUNB	0.656787	8.05277e-09	3.13793e-07
PLK2	1.06252	6.52984e-11	3.71144e-09		FKBP10	0.431921	9.12612e-09	3.53042e-07
LMNA	0.572723	6.6287e-11	3.72973e-09		ESPN	1.06711	9.40083e-09	3.62356e-07
KITLG	2.04187	7.42602e-11	4.10022e-09		ST6GAL1	0.842728	1.11655e-08	4.25764e-07
IVD	0.456581	8.10721e-11	4.43411e-09		SLC2A12	1.02915	1.19647e-08	4.54618e-07
CAPN1	0.511239	1.07988e-10	5.82381e-09		ACTG1	0.220947	1.3216e-08	4.95115e-07
JUND	0.63069	1.15677e-10	6.18096e-09		ABHD2	0.180567	1.36046e-08	5.06121e-07
FTL	0.46896	1.29401e-10	6.82001e-09		SLFN5	1.02703	1.39412e-08	5.15051e-07
HIST2H2BE	0.894356	1.48427e-10	7.78737e-09		ENDOD1	0.250582	1.51787e-08	5.58836e-07
C20orf108	0.447838	2.46405e-10	1.28119e-08		MAF	0.713729	1.61481e-08	5.90458e-07
KIFC2	0.89044	3.26294e-10	1.68901e-08		MYH14	0.428385	1.70301e-08	6.20582e-07
KLHL24	0.916911	3.64197e-10	1.87683e-08		ORAI3	0.932676	1.86339e-08	6.7442e-07
ACADVL	0.452125	3.89591e-10	1.99881e-08		PDK1	0.523145	1.87893e-08	6.77747e-07
ZMIZ1	0.512167	4.37665e-10	2.23556e-08		COL6A2	0.579886	2.11553e-08	7.5797e-07
PLXNB3	0.922645	4.87146e-10	2.47457e-08		TFDP2	0.504993	2.16371e-08	7.64966e-07
RPS19	0.411063	4.88725e-10	2.47457e-08		POLH	0.599612	2.3125e-08	8.12191e-07
BAX	0.939414	5.4844e-10	2.75288e-08		FAM105A	0.535587	2.58464e-08	9.01838e-07
SIPA1L2	0.586493	6.45903e-10	3.20053e-08		CCNG2	0.685504	2.64716e-08	9.17654e-07
SGSM2	0.736419	6.96178e-10	3.43497e-08		RPL13A	0.417225	2.8028e-08	9.65338e-07
CERS4	0.678112	1.00115e-09	4.89802e-08		HSPG2	0.753425	2.9483e-08	1.00894e-06
UBE2H	0.474899	1.03764e-09	5.05522e-08		NCRNA00086	1.10122	3.07617e-08	1.046e-06
BBC3	1.56153	1.04475e-09	5.06857e-08		GAA	0.424752	3.80296e-08	1.28902e-06
TTYH3	0.602107	1.17292e-09	5.59671e-08		LETMD1	0.625875	3.93348e-08	1.32904e-06
DPP7	0.498214	1.1851e-09	5.63163e-08		VPS13B	0.605531	4.59959e-08	1.54921e-06
CEP250	0.682826	1.24358e-09	5.88545e-08		TRIP10	0.82857	5.12726e-08	1.71074e-06
RPS9	0.349435	1.34321e-09	6.30233e-08		NTPCR	0.681455	5.62922e-08	1.86078e-06
PTPRF	0.357304	1.3645e-09	6.349e-08		RALGDS	0.470255	5.7889e-08	1.90766e-06
MIR3648	2.02864	1.60006e-09	7.36218e-08		OBSCN	0.574323	6.63867e-08	2.16762e-06
LPPR2	0.552269	1.64273e-09	7.499e-08		TSC22D3	0.331866	6.63637e-08	2.16762e-06
TM7SF3	0.63234	1.74293e-09	7.89425e-08		ACAT1	0.34352	7.05336e-08	2.28902e-06
DUSP4	0.540661	1.76998e-09	7.96967e-08		KITLG	1.48842	7.26863e-08	2.35173e-06
NPDC1	0.497319	1.77333e-09	7.96967e-08		CEP250	0.586289	8.19828e-08	2.62981e-06
KLK2	0.504294	1.8456e-09	8.23069e-08		ODZ1	0.529721	8.20198e-08	2.62981e-06
NADSYN1	0.791624	1.84465e-09	8.23069e-08		NPPC	1.33372	8.90767e-08	2.82217e-06
GRAMD1A	0.662864	2.00695e-09	8.84814e-08		LRPPRC	0.29414	1.03441e-07	3.24835e-06
ERBB2	0.451045	2.48903e-09	1.08497e-07		DHRS7	0.349959	1.08881e-07	3.39907e-06
BAMBI	0.818172	2.85187e-09	1.22927e-07		KANK3	1.14598	1.3361e-07	4.05272e-06
RPL13	0.2772	5.51321e-09	2.35021e-07		PPM1D	0.784171	1.37947e-07	4.16062e-06
FXYD3	0.987844	6.71365e-09	2.84105e-07		LAMC3	0.543979	1.43061e-07	4.30271e-06
CYFIP2	0.50416	7.51271e-09	3.14476e-07		AKAP12	0.992433	1.50788e-07	4.50971e-06
RHPN1	0.753637	7.90146e-09	3.28378e-07		LIMK2	0.67097	1.54479e-07	4.6072e-06
AIDA	0.600047	8.25709e-09	3.41932e-07		EPM2AIP1	0.573533	1.57901e-07	4.69613e-06
RPL7A	0.267613	8.52723e-09	3.51862e-07		B2M	0.370694	1.59239e-07	4.72278e-06
YPEL2	1.31282	1.01763e-08	4.15473e-07		EIF3L	0.272775	2.20405e-07	6.37742e-06
MIPEP	0.629268	1.12656e-08	4.51987e-07		MAOA	0.267962	2.36533e-07	6.78889e-06
GPSM1	0.729557	1.17993e-08	4.68537e-07		ACACA	0.210081	2.39466e-07	6.85463e-06
SQSTM1	0.381815	1.33416e-08	5.24394e-07		HSPA4L	0.540857	3.12205e-07	8.70343e-06
RPS3	0.282217	1.48612e-08	5.82148e-07		AFF4	0.289712	3.28443e-07	9.10853e-06
CAMK2B	1.31966	1.55169e-08	6.05784e-07		TOM1L2	0.472662	3.29376e-07	9.11076e-06
LOC388564	1.91144	1.7152e-08	6.67375e-07		TNFSF15	1.56272	3.65525e-07	1.00327e-05
DYRK1B	0.873318	1.95283e-08	7.47295e-07		C16orf5	0.519887	3.80567e-07	1.04188e-05
COL6A2	0.785279	2.43699e-08	9.20419e-07		SACS	0.314735	4.33119e-07	1.1797e-05
ZNF217	0.415558	2.4874e-08	9.36409e-07		MYO6	0.276014	4.62646e-07	1.25691e-05
IRF2BPL	0.406595	2.65207e-08	9.85599e-07		NEBL	0.885154	5.40828e-07	1.44722e-05
LAMC1	0.310593	2.64682e-08	9.85599e-07		NPEPPS	0.403069	6.06052e-07	1.60965e-05
LRBA	0.329567	2.689e-08	9.92962e-07		SLC12A7	0.403469	6.40557e-07	1.69708e-05
NACC2	0.58039	2.68282e-08	9.92962e-07		RHPN1	0.669491	6.63141e-07	1.74824e-05
FLJ22184	0.681358	2.71863e-08	1.00071e-06		MYH9	0.182858	7.2415e-07	1.89969e-05
CARNS1	1.50682	3.39012e-08	1.23611e-06		RPL3	0.174433	7.65756e-07	2.00392e-05
RPL18	0.31188	3.86861e-08	1.3974e-06		AEN	0.534217	7.9122e-07	2.06549e-05
GAA	0.548871	4.01063e-08	1.4442e-06		SDC1	0.429222	7.93783e-07	2.06713e-05
NDRG1	0.962218	4.04229e-08	1.45109e-06		PTPRF	0.225721	8.93692e-07	2.31124e-05
MICAL1	0.936532	4.09364e-08	1.4643e-06		APOD	1.61396	1.07744e-06	2.76533e-05
ELF3	0.931605	4.2436e-08	1.50934e-06		LAMA5	0.28523	1.15374e-06	2.94699e-05
ACSL1	0.367601	4.50934e-08	1.58442e-06		LTBP2	1.23218	1.25117e-06	3.16558e-05
TOM1L2	0.529217	4.79691e-08	1.67531e-06		DBT	0.302174	1.32068e-06	3.31787e-05
STAP2	0.654919	4.87176e-08	1.69634e-06		ZKSCAN1	0.393532	1.36579e-06	3.42313e-05
RHOC	0.440938	4.90186e-08	1.70171e-06		ALOX15	0.362359	1.54099e-06	3.81745e-05
GAS5	0.48682	5.13603e-08	1.77768e-06		ELF3	1.01868	1.56671e-06	3.87218e-05
BCAM	0.869477	5.17719e-08	1.78659e-06		ALDOC	0.41043	1.57457e-06	3.87924e-05
TMC4	0.805294	5.86448e-08	2.01776e-06		OLFM2	1.06972	1.57684e-06	3.87924e-05
BNIP3L	0.533882	6.04092e-08	2.07232e-06		KIAA0247	0.687265	1.58358e-06	3.88686e-05
PIK3IP1	1.27252	6.14709e-08	2.10252e-06		DYNC2H1	0.755286	1.68656e-06	4.06986e-05
DSP	0.381224	6.34288e-08	2.16311e-06		SYTL2	0.77028	1.68863e-06	4.06986e-05
CBFA2T2	0.567422	6.37115e-08	2.16638e-06		VSIG10L	0.743199	1.82997e-06	4.40058e-05
PITPNM1	0.795496	6.56521e-08	2.22584e-06		PCSK1N	0.897666	1.88585e-06	4.52478e-05
RHOB	0.502919	7.08526e-08	2.37438e-06		CCND1	0.213654	1.90327e-06	4.55632e-05
CTTN	0.384478	7.5815e-08	2.52608e-06		RFX5	0.345091	1.90958e-06	4.56121e-05
SHC1	0.432648	8.51144e-08	2.81972e-06		CYFIP1	0.344645	1.9234e-06	4.57375e-05
TP53I11	0.58913	8.67915e-08	2.86709e-06		S1PR3	0.557071	2.03701e-06	4.82242e-05
F11R	0.414652	9.15291e-08	2.99796e-06		HMGCS2	0.591434	2.06033e-06	4.86684e-05
MANEA	0.513656	1.08437e-07	3.51208e-06		PHYH	0.647564	2.22642e-06	5.22451e-05
HES4	0.778798	1.10674e-07	3.56462e-06		SLC4A4	0.504842	2.28599e-06	5.34081e-05
RPS6	0.249475	1.11807e-07	3.58121e-06		CD164	0.23434	2.29723e-06	5.35534e-05
GRN	0.594547	1.14452e-07	3.65585e-06		BBC3	1.18207	2.373e-06	5.49598e-05
ARG2	0.359486	1.15648e-07	3.68389e-06		OGDH	0.235391	2.36832e-06	5.49598e-05
EEF1A1	0.251596	1.31126e-07	4.14939e-06		BACE2	1.779	2.43425e-06	5.62565e-05
FLNA	0.327227	1.31335e-07	4.14939e-06		GLS2	0.813372	2.55994e-06	5.89063e-05
SHC2	2.38871	1.35321e-07	4.25637e-06		PTP4A1	0.285322	2.64038e-06	6.06266e-05
SNX1	0.477982	1.38571e-07	4.3425e-06		RPS8	0.159458	3.0405e-06	6.92184e-05
PLA2G4F	0.700782	1.57652e-07	4.83593e-06		LRP10	0.466654	3.67442e-06	8.27675e-05
RPL12	0.283132	1.57644e-07	4.83593e-06		C20orf3	0.259353	3.91165e-06	8.7741e-05
BLNK	1.97081	1.7837e-07	5.43964e-06		IER5	0.740852	4.14512e-06	9.25889e-05
ACPP	0.866548	1.83456e-07	5.56147e-06		IVD	0.295398	4.43176e-06	9.87849e-05
RPS18	0.252203	1.84943e-07	5.57481e-06		LAMC1	0.247652	4.51425e-06	0.000100414
SYTL2	1.6453	1.93325e-07	5.76248e-06		SMAD5	0.319969	4.55969e-06	0.000101214
HSPG2	0.864587	2.10378e-07	6.2387e-06		THBS1	0.611545	4.79035e-06	0.000105831
GLTSCR2	0.467481	2.27475e-07	6.69435e-06		PLK3	1.32952	4.89897e-06	0.000107848
ODZ1	1.02256	2.32296e-07	6.7606e-06		RB1CC1	0.379698	4.99748e-06	0.00010979
MAST4	0.51904	2.4038e-07	6.96801e-06		RAB6B	0.499817	5.27135e-06	0.000115512
GNAS	0.253021	2.88947e-07	8.29293e-06		CREG1	0.348958	5.42552e-06	0.000118463
NINJ1	0.517094	2.94461e-07	8.40954e-06		YPEL2	0.767842	5.50533e-06	0.000119716
PLXNA3	0.830642	3.2175e-07	9.09924e-06		RNF213	0.307137	5.76773e-06	0.000124408
RNF213	0.367213	3.3331e-07	9.40324e-06		GSN	0.770858	6.06765e-06	0.000129828
ATHL1	1.03297	3.3649e-07	9.44698e-06		ARSA	0.622613	6.14995e-06	0.000131326
SULF2	4.43793	3.46368e-07	9.70082e-06		F11R	0.337186	6.52984e-06	0.000138883
DHRS3	1.79334	3.49432e-07	9.76305e-06		RPL4	0.143384	6.52168e-06	0.000138883
TNFRSF10B	0.401447	3.90141e-07	1.08222e-05		CRIP2	0.767054	7.09066e-06	0.000149915
C16orf5	0.600241	4.20053e-07	1.15142e-05		KDM5B	0.386553	7.45792e-06	0.000157058
RPL29	0.260116	4.31094e-07	1.1789e-05		SEMA3F	0.683849	7.5865e-06	0.000159138
NCRNA00188	0.282578	4.34961e-07	1.18668e-05		CTTN	0.260619	8.08121e-06	0.000168522
MOV10	0.580912	4.51565e-07	1.22908e-05		SSTR5	1.22456	8.17311e-06	0.000170106
NFE2L1	0.343374	5.28086e-07	1.41086e-05		NADSYN1	0.532739	8.40239e-06	0.000174279
RPS21	0.398669	5.29993e-07	1.41271e-05		ZFP36L1	0.492924	9.03424e-06	0.000186213
PLA2G4D	4.35273	5.4609e-07	1.45227e-05		SYT7	0.486695	9.2239e-06	0.000189756
PTMS	0.396381	5.86241e-07	1.55193e-05		SCAMP1	0.274208	9.55468e-06	0.000195817
CRAT	0.56241	5.9832e-07	1.57721e-05		FOXO3	0.394677	9.8086e-06	0.000199479
HSPA4L	0.65898	6.04212e-07	1.58863e-05		LAMB2	0.458394	9.94878e-06	0.000201562
LOC100128811	0.902354	6.24116e-07	1.63724e-05		RPL10A	0.182277	1.08566e-05	0.000216894
HLA-C	0.504034	6.29141e-07	1.6467e-05		TIMP2	0.362992	1.10276e-05	0.000219667
SLC25A29	0.819301	6.56378e-07	1.70262e-05		CTSF	0.428307	1.1132e-05	0.000221334
SEMA3F	0.766214	7.36691e-07	1.88981e-05		SIX1	0.889606	1.13419e-05	0.000225088
FAS	1.4368	7.5816e-07	1.94059e-05		ATP11A	0.399728	1.1687e-05	0.000231507
JUP	0.32055	8.63011e-07	2.18485e-05		MCCC1	0.351275	1.17167e-05	0.000231665
KIAA1217	0.564842	8.68412e-07	2.18897e-05		TP53I11	0.489727	1.18545e-05	0.000233422
CDC42BPB	0.344892	8.92442e-07	2.24466e-05		CACNA1H	0.816848	1.24451e-05	0.000244259
SLC4A4	0.474328	9.24066e-07	2.31917e-05		P4HA1	0.348676	1.31637e-05	0.000256944
ABTB2	1.12569	1.05093e-06	2.63187e-05		PMEPA1	0.230642	1.35555e-05	0.000262671
NENF	0.717129	1.05975e-06	2.64825e-05		KDM6B	0.333737	1.412e-05	0.000272128
IP6K2	0.473627	1.11553e-06	2.77567e-05		ACOX1	0.39607	1.44367e-05	0.000277231
LDHD	0.671289	1.25332e-06	3.09197e-05		ADCK3	0.277266	1.46175e-05	0.000279698
NEURL1B	0.758298	1.25673e-06	3.09381e-05		CPEB4	0.665152	1.52509e-05	0.000291296
TUBA1A	1.55144	1.28112e-06	3.14716e-05		ANKRA2	0.728218	1.59927e-05	0.000303499
CXCR7	0.581795	1.30135e-06	3.17666e-05		ARAP1	0.343596	1.69809e-05	0.000320328
RPS5	0.250097	1.33257e-06	3.24605e-05		EIF3F	0.287198	1.74013e-05	0.000327679
GPX1	0.345271	1.54353e-06	3.72085e-05		NPC2	0.584978	1.79479e-05	0.000335017
MYC	0.30247	1.5567e-06	3.74481e-05		ADAMTS7	1.08063	1.97124e-05	0.000366034
ORAI3	1.30148	1.58101e-06	3.79542e-05		XRN1	0.333215	2.0162e-05	0.000373083
TRPM8	0.655198	1.62592e-06	3.88713e-05		CD63	0.294853	2.05585e-05	0.000379107
RPLP0	0.214244	1.82159e-06	4.31929e-05		ATP1A1	0.174562	2.10928e-05	0.000387622
BTG3	0.701049	1.84018e-06	4.35446e-05		PCMTD1	0.466798	2.12657e-05	0.000390127
IDUA	0.946508	1.86611e-06	4.40682e-05		PSD3	0.346887	2.30401e-05	0.000419078
TMEM63B	0.57279	2.00444e-06	4.72387e-05		APP	0.175815	2.35476e-05	0.000427014
ABCA7	0.552089	2.02384e-06	4.75993e-05		DDX6	0.245657	2.35809e-05	0.000427014
NOS3	2.16664	2.10646e-06	4.92427e-05		NINJ1	0.362265	2.35964e-05	0.000427014
ABAT	0.594055	2.20249e-06	5.12811e-05		RPS19	0.202128	2.42344e-05	0.000437819
PPAP2C	0.673959	2.25607e-06	5.24232e-05		CD59	0.446984	2.46617e-05	0.000444292
RPS29	0.37778	2.34072e-06	5.41731e-05		RNF157	0.442657	2.51638e-05	0.000450794
DPYSL4	1.22045	2.4309e-06	5.60364e-05		FAM13C	1.31173	2.52891e-05	0.000452281
SRGAP3	1.20894	2.456e-06	5.65025e-05		LOC647979	0.213617	2.56675e-05	0.00045828
TAF10	0.483318	2.49314e-06	5.72434e-05		MKNK2	0.193046	2.72307e-05	0.00048216
PKIB	1.00283	2.70711e-06	6.16679e-05		ATP6V1A	0.337759	2.87066e-05	0.000507451
RPS4X	0.250487	2.75851e-06	6.27155e-05		GPR158	0.749102	2.95628e-05	0.000520861
AEN	0.512977	2.80691e-06	6.36911e-05		ARHGAP28	0.537554	3.0068e-05	0.000528021
PHPT1	0.504164	2.8569e-06	6.45725e-05		GRN	0.408816	3.05118e-05	0.000534363
ENC1	0.826792	2.98056e-06	6.71877e-05		GSTM3	0.381518	3.05293e-05	0.000534363
MTHFR	0.629213	2.99154e-06	6.72228e-05		STAP2	0.429221	3.07207e-05	0.000536833
FKBP10	0.358036	3.06654e-06	6.86421e-05		AMACR	1.0142	3.22618e-05	0.000561008
GLYATL1	0.571061	3.22145e-06	7.14201e-05		AHCY	0.183419	3.48964e-05	0.000603873
PRIC285	0.641029	3.25815e-06	7.20958e-05		PROCR	1.08747	3.6006e-05	0.000621059
RPS12	0.240127	3.3853e-06	7.46245e-05		LPPR2	0.325732	3.6407e-05	0.000625954
ZMIZ2	0.471571	3.46272e-06	7.60421e-05		CAMKK2	0.252699	3.67493e-05	0.000630824
GALNT10	0.560129	3.67286e-06	8.00535e-05		PITPNM1	0.414214	3.70197e-05	0.000634445
FGFRL1	0.348735	3.73147e-06	8.0791e-05		SFTPA2	1.10974	3.81164e-05	0.000650069
GALNT2	0.372998	3.72176e-06	8.0791e-05		TSPYL4	0.515227	3.99259e-05	0.00067665
CTSH	0.415834	3.98715e-06	8.57719e-05		HES6	0.270622	4.25617e-05	0.000715639
OBSCN	0.65774	4.00211e-06	8.59341e-05		STEAP3	0.376821	4.37456e-05	0.000732087
RPS27	0.288436	4.04301e-06	8.66519e-05		SPECC1L	0.226075	4.40026e-05	0.000735235
NXN	0.827582	4.10674e-06	8.76936e-05		MICAL2	0.455175	4.58589e-05	0.000763324
LRP10	0.495047	4.19976e-06	8.95152e-05		PRSS8	0.482605	4.60549e-05	0.000764741
PNRC1	0.807914	4.23899e-06	9.01855e-05		REV3L	0.570383	4.8675e-05	0.000798315
RPL32	0.241502	4.50521e-06	9.54989e-05		TSPYL1	0.241708	5.17415e-05	0.000843425
TSC22D1	0.385602	4.58404e-06	9.69925e-05		SEZ6L2	0.453532	5.2407e-05	0.000852972
ABCC4	0.268041	4.68337e-06	9.8734e-05		TMEFF2	1.3888	5.32666e-05	0.000864328
TBX3	0.300888	4.7522e-06	9.98219e-05		CHMP1B	0.408375	5.44222e-05	0.00087907
GLS2	0.945022	5.0255e-06	0.000105372		GBA	0.395463	5.59301e-05	0.000902063
FAT1	0.416613	5.23316e-06	0.000109331		MXD4	0.320626	6.6177e-05	0.00105774
RPS16	0.254274	5.30431e-06	0.000110618		RORC	0.807143	6.9564e-05	0.00110691
MAPK8IP2	0.673978	5.4422e-06	0.00011329		FOSL2	0.5873	7.06195e-05	0.00112203
AGRN	0.359516	5.531e-06	0.000114932		TBC1D8	0.651587	7.10114e-05	0.00112658
RHBDF1	0.74488	5.77156e-06	0.000119077		NBR1	0.272283	7.13562e-05	0.00113037
ULK1	0.449424	5.78339e-06	0.000119109		BLNK	1.44261	7.43522e-05	0.00117261
HLA-B	0.862064	5.81009e-06	0.000119341		FBXO2	0.880608	7.48885e-05	0.00117933
USP43	0.736332	5.81524e-06	0.000119341		LOC100505876	0.441761	7.65431e-05	0.00120361
FAM38A	0.336384	5.93255e-06	0.000121533		MMP24	0.762994	7.70333e-05	0.00120954
RFX5	0.403467	6.26144e-06	0.000127819		AK3	0.368172	7.7458e-05	0.00121442
RPL23	0.230103	6.47753e-06	0.000131536		SIPA1L2	0.722655	7.8075e-05	0.0012223
BNIP3	0.365092	6.58842e-06	0.000133554		HLTF	0.184702	7.8293e-05	0.00122392
TRIM68	0.513798	6.71873e-06	0.000135721		GYLTL1B	0.33911	7.89859e-05	0.00122935
AAK1	0.391224	6.74243e-06	0.000135735		LRBA	0.229825	8.14389e-05	0.00126018
COL18A1	0.809237	6.74285e-06	0.000135735		FNIP1	0.446535	8.18134e-05	0.00126414
PRR7	0.496493	6.81633e-06	0.000136739		EEF1A2	0.16353	8.23128e-05	0.00126819
SEZ6L2	0.451553	7.0809e-06	0.000141801		PRKX	0.458341	8.27303e-05	0.00127278
RPS28	0.314576	7.12357e-06	0.00014241		ABAT	0.568808	8.40631e-05	0.0012914
C19orf6	0.373666	7.37357e-06	0.000146398		PDZD4	0.708748	8.44556e-05	0.00129373
RPLP1	0.229134	7.59049e-06	0.000150191		PFKL	0.251917	9.21781e-05	0.00140799
VPS13C	0.473296	7.7007e-06	0.000152112		HIBADH	0.418808	9.5902e-05	0.00145861
PROM2	0.439978	7.75391e-06	0.000152902		FBLN2	0.757696	9.77361e-05	0.00148223
PTCH1	0.652459	7.79448e-06	0.000153441		PXDN	0.482814	9.82116e-05	0.00148319
EML2	1.08463	7.89301e-06	0.000155118		RPL12	0.165374	9.96927e-05	0.0015013
RPL37	0.293797	9.24192e-06	0.000180101		C4orf3	0.305554	0.000105385	0.00158256
ASTN2	0.988124	9.55762e-06	0.000185629		SOX4	0.25472	0.000107042	0.00160518
CAMKK2	0.329775	9.58963e-06	0.000185939		SDHA	0.240109	0.000108314	0.0016197
SCRIB	0.391827	1.01038e-05	0.000194285		C17orf103	1.18242	0.000111527	0.00166542
MMP24	0.918524	1.06158e-05	0.000203791		EML2	0.676497	0.000112418	0.00167405
NEBL	0.793361	1.12232e-05	0.000213684		CMBL	0.269635	0.000115162	0.00171013
CIRBP	0.331357	1.13542e-05	0.000215761		TSKU	0.408989	0.000120711	0.00178016
EEPD1	0.62239	1.13695e-05	0.000215761		PLIN4	1.22082	0.000122968	0.00181094
CCNL2	0.482953	1.15328e-05	0.000218502		SSPO	0.585977	0.0001246	0.00183244
ARVCF	0.571317	1.19888e-05	0.000226401		LOC100128675	0.665829	0.000125	0.0018358
KIAA0247	0.644203	1.22997e-05	0.000231303		RDH11	0.256753	0.000133374	0.00194806
MIF	0.290207	1.23082e-05	0.000231303		INPP4B	0.59255	0.000133642	0.00194931
GADD45G	1.06172	1.23331e-05	0.000231395		STEAP2	0.167828	0.000135463	0.00197318
GGT1	0.84944	1.26259e-05	0.000235745		ACSS1	0.456358	0.000137388	0.00199576
PFKL	0.337655	1.29163e-05	0.000240779		KIAA1522	0.199375	0.000138324	0.0020057
PLEKHA6	0.659842	1.30396e-05	0.000242688		SLC30A1	0.743658	0.000140549	0.00202243
PPP2R2A	0.361406	1.30939e-05	0.000243308		TRPM7	0.327764	0.000141221	0.00202937
RPLP2	0.257149	1.39042e-05	0.000257538		CAP2	0.495067	0.000143974	0.0020606
NISCH	0.463518	1.44037e-05	0.000265941		SFXN3	0.466049	0.000145917	0.00208562
SDC1	0.601299	1.48789e-05	0.000274277		BAX	0.609512	0.000147205	0.00210122
LTBP3	0.450624	1.50453e-05	0.000276466		CAMLG	0.474261	0.000152921	0.00217989
RPL31	0.257865	1.51023e-05	0.000277075		BCAM	0.935833	0.000153518	0.00218548
UQCR11	0.365476	1.54014e-05	0.000282116		KIAA0232	0.465111	0.000154071	0.00219043
PIDD	0.735644	1.5533e-05	0.000284078		KLHL12	0.38061	0.000154386	0.002192
RPS11	0.212673	1.65682e-05	0.0002997		KCNN2	0.613723	0.000156205	0.00221194
OPLAH	0.641512	1.68374e-05	0.000303623		EIF2AK4	0.272051	0.000156947	0.00221949
CRIP2	1.10675	1.77811e-05	0.000317676		ADAM15	0.208168	0.000160355	0.00226171
ANXA4	0.596832	1.80989e-05	0.0003218		SAT1	0.370877	0.000165639	0.00233007
JUN	0.526712	1.81229e-05	0.0003218		KIF1A	0.272394	0.000167604	0.00234843
NCRNA00086	1.22369	1.80855e-05	0.0003218		SLC39A10	0.360449	0.000169895	0.00237121
FAM13A	0.540746	1.84203e-05	0.000326082		ABTB2	0.634103	0.000171765	0.00239105
PRSS8	0.511824	1.85567e-05	0.000327995		ACSM3	0.494978	0.000180951	0.0025026
ZNF703	0.592256	1.8878e-05	0.000333166		MT2A	0.699857	0.000182888	0.00252613
SDC3	0.46124	1.90659e-05	0.000335461		TCEA3	0.669945	0.000183723	0.00253438
TAP1	0.651713	1.92124e-05	0.000337017		ATRN	0.423115	0.000202862	0.00277687
STEAP2	0.23927	1.92786e-05	0.000337666		LCP1	0.403032	0.000203653	0.00278057
LENG8	0.581991	1.99698e-05	0.000349246		FAT1	0.256307	0.000205757	0.00279856
PPL	0.783569	2.04095e-05	0.000356398		SPHK1	0.768762	0.000206271	0.00280192
PMEPA1	0.351891	2.04729e-05	0.000356967		PRIC285	0.458383	0.000211605	0.00285627
SRCIN1	1.26297	2.15477e-05	0.000374021		ZNFX1	0.439208	0.000212874	0.00286619
CMIP	0.455145	2.1815e-05	0.000378095		TMC4	0.618699	0.000213145	0.00286619
C1orf183	1.41753	2.20592e-05	0.000381186		ATRX	0.235286	0.000213858	0.00287215
NIPSNAP3A	0.439084	2.44066e-05	0.000418013		FXYD3	0.730465	0.000215336	0.00288475
WDR6	0.2923	2.58922e-05	0.000440206		GLTSCR2	0.287622	0.000215319	0.00288475
SIDT2	0.567048	2.639e-05	0.000446703		DPP7	0.272655	0.000218863	0.00292832
RPS24	0.233401	2.64347e-05	0.000446807		SIAE	0.432072	0.000220712	0.00294936
PPM1D	0.688099	2.67403e-05	0.00045066		MME	0.121777	0.000227038	0.00302446
GPNMB	2.25661	2.72687e-05	0.000458898		SOX8	0.734618	0.000233762	0.00310047
WDR26	0.346781	2.86361e-05	0.000478438		PTPRS	0.233156	0.000237068	0.00314042
ATP1B1	0.286391	3.01932e-05	0.000503003		BBS2	0.411257	0.000242695	0.00321097
SPIN3	0.552249	3.03879e-05	0.00050552		CLSTN1	0.170274	0.000244642	0.00323258
SLC39A10	0.437374	3.19817e-05	0.000528999		TNFRSF10D	0.413084	0.000248805	0.00327558
GJD3	0.968154	3.42422e-05	0.000563175		PBXIP1	0.721857	0.000261394	0.00342442
MYH14	0.381701	3.75145e-05	0.000610071		HBP1	0.427811	0.000266907	0.00348808
ZNFX1	0.520392	3.7744e-05	0.000612943		KLF13	0.323672	0.000269123	0.00351274
JUNB	0.57285	3.83521e-05	0.000621948		ITGAV	0.290972	0.000278115	0.00362127
RIPK4	0.657969	3.87632e-05	0.00062769		CROT	0.486458	0.000279522	0.00363514
RAMP1	0.448404	3.93085e-05	0.00063391		MDK	0.387019	0.000281514	0.00365215
CLCN7	0.516909	3.95808e-05	0.000637416		SRSF8	0.243139	0.000285788	0.00370311
PXDN	0.751218	3.98431e-05	0.000640751		ZNF33B	0.517479	0.000289892	0.00374719
ETV1	0.303386	4.00418e-05	0.000643054		PTPRM	0.869536	0.000301078	0.0038777
TMEM205	0.426981	4.01172e-05	0.000643373		KCNAB2	0.40298	0.000303287	0.00390144
GABARAPL1	0.69068	4.1554e-05	0.000661839		NAPRT1	0.293743	0.000303746	0.00390265
LGMN	0.413335	4.19164e-05	0.000666694		HIST2H2BE	0.608571	0.000304294	0.00390498
CLSTN1	0.275556	4.30206e-05	0.000681453		CMIP	0.383714	0.000314592	0.00401302
CLDN12	0.39414	4.33344e-05	0.000685487		PTGS1	1.2455	0.000314421	0.00401302
THBS1	1.02011	4.42432e-05	0.00069891		SESN2	0.475381	0.000314035	0.00401302
GOLGA8A	1.0674	4.45158e-05	0.000702259		ATP1A1OS	0.290193	0.00032228	0.00410102
KIAA0913	0.493511	4.47877e-05	0.000704084		ZBTB24	0.404478	0.000323027	0.00410102
NCOR2	0.317625	4.56125e-05	0.000714698		TNFRSF10B	0.226415	0.000323458	0.00410161
TUBB3	0.70769	4.60549e-05	0.000720656		CRISP3	0.938807	0.000324719	0.00410454
RDH11	0.259096	4.79844e-05	0.000748829		PUM1	0.263484	0.000327846	0.00412901
ARSA	0.8014	4.83921e-05	0.000754176		MESP1	0.539085	0.000332183	0.00417753
PFKP	0.372772	4.93815e-05	0.000768476		BAIAP2L1	0.308539	0.000338658	0.00424395
RPL27A	0.217053	4.94423e-05	0.000768476		PLEC	0.326693	0.000346084	0.00430669
RPS25	0.230214	5.0333e-05	0.000780229		PIK3R2	0.244105	0.000349168	0.00434
MXRA8	0.655635	5.29412e-05	0.000814234		LGALS3BP	0.941197	0.000350088	0.00434133
RPL8	0.192452	5.36733e-05	0.000822116		DGAT2	0.494013	0.000353836	0.00437533
SLC25A37	0.491025	5.42038e-05	0.000829146		HLA-B	0.433999	0.000354059	0.00437533
RPS23	0.213414	5.5394e-05	0.000845123		TAP1	0.610448	0.000364098	0.00448382
ZNF385A	0.714653	5.57418e-05	0.000849311		TXNDC16	0.53281	0.000375327	0.00460088
AHNAK	0.355823	5.75723e-05	0.000874903		QSOX1	0.198973	0.000401178	0.0048897
ANGPT2	1.50792	5.76734e-05	0.000875293		ZNF532	0.357334	0.000402241	0.00489604
RPL4	0.205148	5.85904e-05	0.000886887		GALNT2	0.267885	0.000406196	0.00492276
ENO2	0.978643	5.97378e-05	0.000903077		SCD5	0.611283	0.000411687	0.00496935
ESPN	2.22334	6.28064e-05	0.000943316		TMED4	0.373183	0.000418296	0.00503512
SOX4	0.278693	6.30063e-05	0.000945095		LACC1	0.88121	0.000425289	0.0050906
GSN	1.40936	6.36401e-05	0.000952271		ZMIZ1	0.22944	0.000424967	0.0050906
LTBP4	0.476686	6.52838e-05	0.000975471		SECISBP2L	0.32706	0.000461329	0.00546493
MEX3D	0.49542	6.97625e-05	0.00103977		LAPTM4B	0.332373	0.000462261	0.00546574
SLC2A12	0.633659	6.97661e-05	0.00103977		AP2B1	0.169131	0.000469633	0.00554064
CES2	0.497055	6.98719e-05	0.00104001		METTL8	0.427374	0.000471874	0.00555479
RPL26	0.232101	7.01401e-05	0.00104266		LAMP2	0.206798	0.000472776	0.00555928
FAM174B	0.453625	7.04521e-05	0.00104596		SPG7	0.342052	0.000489921	0.00574102
ST14	0.326048	7.06839e-05	0.00104806		GGT1	0.299293	0.000491482	0.0057476
LOC284889	0.251893	7.30882e-05	0.00107956		OGDHL	0.657198	0.000501762	0.0058486
SIAE	0.501732	7.45985e-05	0.00109768		DYRK1B	0.570327	0.000516662	0.00600261
NCAM2	0.274337	7.63091e-05	0.00111718		CALD1	0.187626	0.000526011	0.00607816
ADCK3	0.332674	7.65729e-05	0.00111963		BCL6	0.390387	0.000531557	0.00612236
CPE	0.406634	7.6873e-05	0.00112089		LDHD	0.396878	0.000532216	0.00612335
PABPC1	0.185285	7.69496e-05	0.00112089		RAB26	0.457717	0.000534218	0.00613977
MAPK12	0.575203	7.74764e-05	0.00112715		EFNA1	0.372557	0.000539841	0.00619772
SYTL1	0.816773	7.94038e-05	0.00114942		GRAMD1A	0.331487	0.000542326	0.00621957
ABCC1	0.321898	8.05803e-05	0.00116355		CRYL1	0.365963	0.000548402	0.00627577
NETO1	0.260087	8.22608e-05	0.00118486		PRKDC	0.148847	0.000557004	0.00635377
TUBB4	0.470183	8.32473e-05	0.0011961		MAPT	0.524886	0.00056742	0.00645618
APLP2	0.222672	8.41394e-05	0.00120742		RETSAT	0.348178	0.000567795	0.00645618
PROCR	1.77801	8.75808e-05	0.0012537		SIDT2	0.372427	0.000579056	0.00657022
KDM5B	0.333131	9.23769e-05	0.00131425		ZBTB45	0.383116	0.000581104	0.00657948
PPP1R14C	1.21608	9.3184e-05	0.0013241		EGFR	0.234162	0.000595343	0.00671223
ENTPD6	0.349633	9.38119e-05	0.00132814		OPLAH	0.469116	0.000603637	0.00678425
RNF19B	0.803167	9.37168e-05	0.00132814		PDZK1IP1	0.696042	0.000613641	0.00688943
OR51E2	1.46575	9.3962e-05	0.00132865		TGM2	0.824398	0.000615837	0.00690682
TMEM59L	1.22669	9.5481e-05	0.00134684		NR1D2	0.361522	0.000620816	0.00694659
RGAG4	1.2485	9.61646e-05	0.00135483		ST13	0.223775	0.000637473	0.00708252
FAM43A	0.457349	9.82234e-05	0.00138216		RIT1	0.557135	0.000644406	0.00714468
CDC42BPG	0.465185	9.85964e-05	0.00138573		GLI4	0.609229	0.000650156	0.00720095
IRF6	0.430791	0.000101467	0.00142262		SDC3	0.349456	0.000651192	0.00720495
PDCD4	0.3109	0.00010555	0.00147451		VIM	0.725088	0.000652445	0.00721134
CECR1	2.36976	0.000106714	0.00148899		GM2A	0.339881	0.000656165	0.00724496
CCNG1	0.569727	0.00010946	0.00152364		MLEC	0.155716	0.000661659	0.00729054
RPL28	0.248628	0.000109361	0.00152364		BMPR2	0.261881	0.000678482	0.0074682
EIF4A2	0.295186	0.000110012	0.00152949		HOGA1	0.875171	0.000684006	0.00752125
ARRDC1	0.442807	0.000115657	0.00160026		DIAPH2	0.539465	0.000699998	0.00768918
C11orf93	1.39952	0.000118482	0.00163548		PLEKHA6	0.443115	0.000721811	0.0079125
SBK1	0.545224	0.000119084	0.00163858		RBL2	0.283763	0.000743705	0.00810259
SLC12A7	0.343347	0.000123321	0.00168622		AHDC1	0.442469	0.000756082	0.00820395
STX3	0.440642	0.000124064	0.00169437		GNS	0.230941	0.000763225	0.00826466
ZKSCAN1	0.344806	0.000126208	0.00171884		SAMD8	0.379316	0.000771174	0.00834227
TULP4	0.412366	0.000127115	0.00172588		HSDL2	0.340241	0.000776167	0.00837931
UBA52	0.231394	0.00012942	0.00175512		REEP6	0.329448	0.000810221	0.00866806
MAN2A2	0.457032	0.000136187	0.00183615		MAST3	0.413146	0.000820121	0.00874769
LPP	0.279036	0.000137197	0.00184547		IL6R	0.23367	0.000821351	0.00875206
RPL38	0.271232	0.000138213	0.00185323		DHX40	0.301155	0.000853038	0.00900879
SERINC2	0.416733	0.000138764	0.00185793		NCOA4	0.208716	0.000862263	0.00908824
CCDC159	1.12283	0.000141125	0.00188518		TPP1	0.350723	0.000884742	0.00930679
KIF13B	0.675879	0.000142792	0.00190307		LTBP4	0.303713	0.000898931	0.00942574
RPL27	0.201557	0.000143404	0.00190904		RHPN2	0.281376	0.000898376	0.00942574
SCD5	1.07714	0.000148062	0.0019598		RPS28	0.161084	0.000911025	0.00950832
RPS20	0.209794	0.000151239	0.00199718		DIP2C	0.452173	0.000914948	0.00953063
TSPO	0.391934	0.000151403	0.00199718		PTGR2	0.435465	0.00093412	0.00971139
ALDH2	0.462576	0.000162439	0.00213546		PTPLAD1	0.237587	0.000938033	0.00974258
CLSTN3	0.56543	0.000165032	0.0021622		TOB1	0.220933	0.000960408	0.00994595
SPATA20	0.335826	0.000164984	0.0021622
POLH	0.503021	0.000167325	0.00218665
MAST3	0.581374	0.000170383	0.00221479
LDB1	0.404267	0.000173134	0.00224803
DDR1	0.343684	0.000173607	0.00225165
NPTXR	0.728101	0.000175221	0.00227004
C20orf3	0.282631	0.000176936	0.0022897
SLC45A3	0.242452	0.000179093	0.00231503
VIM	1.1721	0.000182496	0.00235639
CSNK1D	0.26953	0.000185767	0.00239064
FAM65B	0.315819	0.000193125	0.00247162
ARID5B	0.458845	0.000194281	0.0024752
NIPAL3	0.41372	0.00019872	0.00251546
RPL10	0.189628	0.000198962	0.00251578
TMSB4X	0.623267	0.000201501	0.00254383
ANK3	0.260559	0.000209708	0.00264267
FLCN	0.574932	0.00021091	0.00265065
IGBP1	0.524778	0.0002147	0.00269129
NAGLU	0.512304	0.000217731	0.00272339
ZYX	0.497359	0.000218191	0.00272621
USP9Y	0.265417	0.000218902	0.00273215
CKB	0.22519	0.000219826	0.00273779
NFRKB	0.385746	0.000220973	0.00274912
S100A11	0.33984	0.000226349	0.00281299
KDM4B	0.345837	0.000226937	0.00281728
MCCC1	0.391548	0.00022856	0.00283439
PGPEP1	0.591949	0.000230169	0.0028513
GPR137B	0.767146	0.000231782	0.00286821
EHBP1L1	0.86999	0.000233534	0.00288374
CTSD	0.275132	0.000234271	0.00288976
C12orf5	0.643698	0.000236002	0.00290801
KANK3	1.11464	0.000237681	0.0029256
POLD4	0.665503	0.000243673	0.002993
C7orf47	0.681238	0.000246335	0.00302241
SHROOM1	0.651589	0.000246589	0.00302241
DUSP1	0.735104	0.000249482	0.00305142
KLF13	0.438548	0.000250667	0.00306269
NELF	0.29591	0.000251549	0.00306699
MOAP1	0.422425	0.000253232	0.00308427
LOC100128675	0.770839	0.000256306	0.00311516
MEF2D	0.475799	0.000257806	0.00312684
SLC43A2	0.451212	0.000260834	0.00315696
LGALS8	0.381857	0.000261171	0.00315775
PALM	1.32674	0.000265664	0.00319873
EIF3L	0.23662	0.000272588	0.00326852
SELENBP1	0.253997	0.000279202	0.00334091
RPL11	0.222657	0.000279661	0.00334295
RXRA	0.340066	0.000283296	0.00338292
LRRC56	0.882226	0.000288526	0.00343476
TOLLIP	0.367328	0.000289834	0.00343974
ABCC5	0.566604	0.000291841	0.00345401
JAG2	0.323253	0.00029193	0.00345401
EXOC7	0.287011	0.000297673	0.00350764
NTPCR	0.443798	0.000297556	0.00350764
OGDHL	0.877568	0.000299227	0.00352238
HEATR7A	0.602515	0.000303502	0.00356907
CASZ1	0.425059	0.000318088	0.00372172
EIF3F	0.293649	0.000318624	0.00372424
ZNF219	0.694765	0.000319265	0.00372797
C4orf3	0.36493	0.000322545	0.00376249
LPAR3	0.407682	0.00033277	0.00387008
EPPK1	0.486377	0.000334105	0.00388172
MAP3K10	0.581714	0.000336383	0.00390427
MYH9	0.22937	0.000341115	0.00395523
C6orf48	0.419999	0.000348671	0.00403416
ADAMTS13	0.965876	0.000369056	0.00425368
IRF2BP2	0.314863	0.00037712	0.0043337
MESP1	0.612573	0.000378655	0.00434273
SHANK3	0.780503	0.000387448	0.00443615
PVRL4	0.84771	0.00038873	0.0044451
SPTBN2	0.301488	0.000389875	0.00445379
DBT	0.272447	0.000397655	0.00453374
ZNF462	0.461127	0.000398411	0.00453789
SECTM1	0.845855	0.000400902	0.00456179
MTA1	0.341012	0.00040861	0.00462228
TPRN	0.542925	0.000409518	0.00462803
NWD1	1.78301	0.000415935	0.0046914
TIMP2	0.53419	0.000431092	0.00484352
ZBED6	0.530876	0.000432984	0.00486007
RPL34	0.243271	0.000436756	0.00488822
DIO1	1.51923	0.000438671	0.00489807
INPPL1	0.380992	0.000438425	0.00489807
LRIG1	0.324729	0.000443267	0.00492778
TRAF4	0.286387	0.000444514	0.00493691
AMACR	0.79757	0.000450545	0.00498956
GABARAP	0.259427	0.000450446	0.00498956
RALGAPA2	0.490751	0.000460603	0.00509122
INF2	0.424578	0.000468553	0.00516433
BOK	0.560013	0.000492431	0.00540695
ETFA	0.242374	0.000497939	0.00546226
DYNC2H1	0.534013	0.000513677	0.00560696
ECH1	0.226153	0.000515853	0.00560696
NECAB3	0.462063	0.000515	0.00560696
STX6	0.383546	0.000515232	0.00560696
VSTM2L	1.739	0.00051639	0.00560696
WNT7B	0.489679	0.000519886	0.00563372
ALOX15	0.350859	0.000521685	0.00564793
KDM4A	0.385664	0.000522563	0.00565216
C15orf52	0.915823	0.000525774	0.00567056
TNPO2	0.249818	0.00052622	0.00567056
DRAM1	0.645386	0.000553064	0.00594002
FAM110A	0.645823	0.000553275	0.00594002
DUSP8	0.493938	0.000568319	0.00608464
FCGBP	0.767879	0.00057985	0.00617389
RAB7L1	0.361006	0.000584797	0.00622085
PARD6G	0.746773	0.000585789	0.00622568
MTSS1L	0.434703	0.000588246	0.00623212
PRRC2B	0.216961	0.000588544	0.00623212
ORAI2	0.679469	0.000590127	0.00624318
SAT1	0.369648	0.000599757	0.0063335
FBXO22	0.391794	0.00060353	0.0063502
ACTA2	1.2073	0.000622346	0.00651861
MYO15B	0.896675	0.000632279	0.00659881
NOXA1	1.09935	0.000633791	0.00660864
CDH26	0.52652	0.000654021	0.00679166
PLXNB1	0.453935	0.00068106	0.00700391
RPL18A	0.219501	0.000682632	0.00700459
STAT3	0.247421	0.000689323	0.00706693
HIPK2	0.240927	0.00069074	0.00706896
B2M	0.262791	0.000692034	0.00707596
FAM50A	0.389804	0.00069405	0.00707785
PYGL	0.877858	0.000698284	0.00710228
REPS2	0.402042	0.000698258	0.00710228
ZNF581	0.704915	0.000698251	0.00710228
BSG	0.188566	0.000704499	0.00715295
SLC22A23	0.389743	0.000715278	0.00724969
EPHA5	1.22874	0.0007188	0.00726
TMBIM1	0.352111	0.000717518	0.00726
ATP2C1	0.290579	0.000723754	0.00729098
FAM113A	0.557881	0.00072326	0.00729098
SLC41A3	0.499688	0.00074488	0.00747782
P4HTM	0.461872	0.00074666	0.00748274
AHSA2	0.849412	0.000760181	0.00761166
KIAA0513	0.629036	0.000761865	0.00762193
ECI1	0.314694	0.000764608	0.00763621
GSTM3	0.407927	0.000768225	0.00765255
NCKAP5L	1.0631	0.000767789	0.00765255
UTRN	0.23675	0.000772905	0.00768596
VAT1	0.314314	0.00081661	0.00805153
COX7C	0.229287	0.000822253	0.0080934
TOB2	0.400394	0.000823382	0.00809764
ARRDC2	0.878149	0.000826123	0.00811083
BRI3	0.440262	0.000830001	0.00814201
KIF5C	0.46688	0.000839071	0.00819551
RETSAT	0.396599	0.000872318	0.00844989
FAM105A	0.491943	0.000887595	0.00858354
SPSB3	0.547615	0.000895648	0.0086542
FAM127A	0.401904	0.000901255	0.00869148
NRBP2	0.91119	0.000901755	0.00869148
TCEA3	1.21833	0.000910743	0.00876268
TSPYL2	0.505209	0.000915419	0.00879394
TSPYL1	0.21523	0.000933412	0.00894455
DLG4	0.846291	0.000936586	0.00896016
ADAMTS7	1.19083	0.000948811	0.00903982
TRPV6	0.694446	0.000951701	0.00905248
QARS	0.255365	0.000962925	0.00914763
RPS8	0.151849	0.000964071	0.00914763
HOGA1	0.662356	0.000965882	0.00915381
SSTR5	1.18174	0.000966301	0.00915381
HLA-DMA	0.871956	0.000982321	0.00926912
AHNAK2	0.831916	0.00100093	0.00940505
CCDC78	0.654499	0.00101027	0.00946979
HDAC10	0.55794	0.00103188	0.00963339
DNMT3A	0.628519	0.0010466	0.00974723
ITM2B	0.268738	0.00104988	0.00976995
MFSD10	0.465639	0.00105506	0.00981031
CDT1	0.340738	0.00105856	0.00983496
HLA-DQB1	0.982765	0.00107259	0.0099493
KIAA0284	0.280901	0.00107914	0.00999414
