# Supplementary material for: CRISPR screens reveal genetic determinants of PARP inhibitor sensitivity and resistance in prostate cancer
Source: Nat Commun. 2023 Jan 17;14:252. doi: 10.1038/s41467-023-35880-y (PMC9845315; doi:10.1038/s41467-023-35880-y)
Supplement: Supplementary file 11 — Source Data [file 41467_2023_35880_MOESM11_ESM.xlsx]

## Sheet: Figure 2a
Figure2a
	TCGA Firehose Legacy			SU2C/PCF 2019
	Gene	Deep deletion	Mutation	Gene	Deep deletion	Mutation
	RNASEH2B	16.6667	0.203252	RNASEH2B	11.036	0.225225
	ESCO2	13.8211	0.203252	ESCO2	10.8108	0.45045
	MMS22L	13.6179	0.406504	CDK10	7.43243	0.675676
	NDUFAF4	13.6179	0	MMS22L	5.18018	0.675676
	CDK10	8.13008	0.203252	NDUFAF4	5.18018	0
	MCM6	6.09756	0.609756	MCM6	2.92793	0.675676
	KYNU	6.09756	0.609756	KYNU	2.7027	1.12613
	POLB	5.4878	0	ZSWIM7	2.7027	0
	SLF1	4.87805	0.609756	SLF1	2.25225	0.45045
	HELLS	3.25203	0.203252	POLB	2.02703	0
	PSMC3IP	2.84553	0	HELLS	1.8018	0.225225
	SETD5	2.64228	0.609756	SMC3	1.57658	0.225225
	RWDD3	2.23577	0.203252	XRCC1	1.35135	0.45045
	WDR76	1.62602	0.406504	NAMPT	1.12613	0
	RFC1	1.62602	0.609756	RAD51B	1.12613	0
	UBE2K	1.62602	0	SWSAP1	1.12613	0
	LIG1	1.42276	0.813008	DET1	0.900901	1.12613
	XRCC1	1.42276	0	FANCL	0.900901	0
	COP1	1.42276	0.203252	STUB1	0.900901	0
	SMARCAL1	1.21951	0.406504	TSR3	0.900901	0.225225
	DDX11	1.21951	0.609756	WDR76	0.675676	0.225225
	MEMO1	1.21951	0.203252	LIG1	0.675676	1.12613
	FANCE	1.01626	0	FANCI	0.675676	0
	RAD54L	1.01626	0.406504	RWDD3	0.675676	0
	MCM4	1.01626	0.406504	CFAP44	0.675676	1.12613
	RAD51B	1.01626	0.406504	RAD54L	0.45045	0.45045
	ZSWIM7	1.01626	0	CDK12	0.45045	5.85586
	NRF1	1.01626	0.406504	ITPA	0.45045	0.225225
	NPEPPS	1.01626	0.203252	TONSL	0.45045	1.35135
	CDK12	0.813008	1.62602	RNASEH2A	0.45045	0.675676
	ITPA	0.813008	0	NAA25	0.45045	0.900901
	STUB1	0.813008	0	FANCF	0.45045	0.45045
	CIP2A	0.813008	0.203252	SMARCAL1	0.45045	1.12613
	TSR3	0.813008	0	DDX11	0.45045	0.900901
	SRRM1	0.813008	0.203252	CIP2A	0.45045	0.45045
	TONSL	0.609756	0.203252	ZNF343	0.45045	0.225225
	FANCL	0.609756	0	PSMC3IP	0.45045	0.45045
	ZMYM4	0.609756	0.609756	NPEPPS	0.45045	0
	RNASEH2A	0.609756	0	SETD5	0.45045	1.8018
	CFAP44	0.609756	0.203252	PPM1G	0.225225	0.225225
	RAD21	0.609756	0.203252	FANCE	0.225225	0.45045
	ZNF343	0.609756	0	RFC1	0.225225	1.35135
	NAMPT	0.406504	0	MUS81	0.225225	0.900901
	MUS81	0.406504	0.203252	COP1	0.225225	0.225225
	SRRT	0.406504	0.203252	SLX4	0.225225	0.900901
	CSNK2B	0.406504	0.203252	ZMYM4	0.225225	0.675676
	YPEL5	0.406504	0	SRRT	0.225225	1.8018
	PPM1G	0.203252	0.609756	UBE2K	0.225225	0
	SMC3	0.203252	0	ROCK1	0.225225	0.675676
	NAA25	0.203252	0.406504	EME1	0.225225	0.675676
	STAG2	0.203252	0.203252	CSNK2B	0.225225	0
	INTS1	0.203252	0.813008	RAD21	0.225225	0
	DTX2	0.203252	0.609756	STAG2	0.225225	0.45045
	CTNNB1	0.203252	2.64228	HNRNPA2B1	0.225225	0.675676
	FANCM	0	0.406504	INTS1	0.225225	1.57658
	DET1	0	0.406504	NRF1	0.225225	0.225225
	SLX4	0	1.21951	YPEL5	0.225225	0
	FANCI	0	0.406504	MEMO1	0.225225	0.225225
	FANCF	0	0.203252	CTNNB1	0.225225	4.27928
	CHD1L	0	0.406504	FANCM	0	1.57658
	FANCG	0	0.203252	MCM4	0	0.675676
	PRPF3	0	0.203252	CHD1L	0	0.675676
	ROCK1	0	1.01626	FANCG	0	0.45045
	SWSAP1	0	0.203252	PRPF3	0	0.45045
	EME1	0	0	SRRM1	0	0.675676
	HNRNPA2B1	0	0	CS	0	0
	CS	0	0.609756	DTX2	0	0.225225

## Sheet: Figure 2b
Figure2b
	AAVS1			MMS22L
Concentration(M)	sg1			sg1			sg2
0	100	100	100	100	100	100	100	100	100
1e-09	100.563	100.839	101.667	91.3613	67.3025	98.8291	85.8658	67.1324	70.9148
3e-09	98.1109	102.348	96.5542	58.8995	60.7816	60.6854	55.6025	58.1449	69.8029
1e-08	97.2734	100.843	92.5346	59.1018	58.8995	57.4585	62.2288	55.6025	62.3538
3e-08	94.9954	94.8682	91.2703	44.5633	42.826	45.5427	50.6617	50.4639	54.2146
1e-07	90.483	91.7074	84.6775	43.1192	38.3214	43.8912	44.436	46.1932	51.0264
3e-07	85.6047	90.9376	87.1781	33.8533	33.3282	36.9689	34.9317	30.8436	42.6812
1e-06	66.9569	79.6476	74.3272	30.8107	30.8362	29.9489	34.1553	30.2922	38.8609
3e-06	41.1049	40.1623	38.8697	22.9515	23.7634	24.838	25.4197	24.9135	27.438
1e-05	19.2597	18.5098	19.0397	23.6737	22.8132	24.507	20.7337	20.2429	20.7933
	AAVS1			ESCO2
Concentration(M)	sg1			sg1			sg2
0	100	100	100	100	100	100	100	100	100
1e-07	94.7562	110.643	94.1807	101.344	97.0604	97.1054	99.1299	100.72	90.0438
3e-07	93.0456	91.765	88.8953	101.507	98.1605	90.6684	101.888	93.9301	89.3643
5e-07	91.7999	91.1837	99.7132	100.674	95.439	102.715	96.9108	89.1104	94.3364
7e-07	89.843	94.3597	92.6614	100.255	95.0878	106.299	94.1059	84.901	102.235
1e-06	86.5223	102.697	96.0177	102.768	77.0727	86.6243	85.5488	79.0103	83.5018
3e-06	77.3983	76.408	88.2472	46.6383	34.6659	41.5292	60.0828	50.7434	48.9669
5e-06	36.4011	33.2103	54.0201	14.3916	12.185	20.7245	16.5072	13.9311	14.2983
7e-06	37.5128	35.3064	61.6778	5.88396	6.71189	7.96104	11.6637	8.4349	11.5516
1e-05	14.1657	16.7295	23.9032	4.21649	4.73574	4.38956	5.63557	5.40724	6.58053
	AAVS1			RNASEH2B
Concentration(M)	sg1			sg1			sg2
0	100	100	100	100	100	100	100	100	100
1e-08	87.4917	87.587	88.3462	70.2796	70.2429	72.4274	81.7185	66.8153	67.0172
5e-08	84.2784	86.4557	77.7897	49.8108	51.0139	53.1673	48.9106	48.8863	45.9382
1e-07	81.0747	75.6675	81.1316	34.3076	33.1263	33.7277	34.3191	37.3516	34.8542
3e-07	75.8862	74.0035	70.4896	18.8845	20.2716	20.0776	15.3903	18.4275	21.6198
5e-07	57.7097	75.711	57.6437	15.4682	16.0548	14.4131	13.5261	12.4755	13.0865
1e-06	39.8319	33.9615	29.8268	9.53623	9.04375	10.17	9.81494	9.32197	8.78924
3e-06	3.54069	3.28458	3.55456	2.32982	2.32441	2.67921	2.66682	2.49366	3.14988
5e-06	1.53598	1.15454	1.27316	1.11192	1.23001	1.20159	1.4402	1.21828	1.22608
1e-05	0.429466	0.24399	0.488213	0.664728	0.500695	0.502526	0.765118	0.619062	0.625348
	AAVS1			WDR76
Concentration(M)	sg1			sg1			sg2
0	100	100	100	100	100	100	100	100	100
1e-08	87.4917	87.587	88.3462	77.5027	71.2166	75.6938	80.8885	76.6984	73.0124
5e-08	84.2784	86.4557	77.7897	60.636	60.6227	52.7558	75.65	65.8665	59.8368
1e-07	81.0747	75.6675	81.1316	37.2993	42.5272	38.5307	48.9619	45.7575	33.925
3e-07	75.8862	74.0035	70.4896	25.2891	26.3216	28.6419	24.1503	29.4071	27.8818
5e-07	57.7097	75.711	57.6437	20.4734	14.8312	18.8195	21.0716	16.5561	19.63
1e-06	39.8319	33.9615	29.8268	7.27016	11.0708	9.81004	4.97953	9.07611	10.4472
3e-06	3.54069	3.28458	3.55456	1.47789	1.68152	1.56096	1.18916	1.36497	1.54093
5e-06	1.53598	1.15454	1.27316	0.831694	0.781923	0.941653	0.747395	0.724796	0.720452
1e-05	0.429466	0.24399	0.488213	0.381787	0.345445	0.307896	0.36706	0.481054	0.158044
	AAVS1			MCM6
Concentration(M)	sg1			sg1			sg2
0	100	100	100	100	100	100	100	100	100
1e-08	87.4917	87.587	88.3462	54.1453	71.6271	67.394	62.2581	70.2536	54.3547
5e-08	84.2784	86.4557	77.7897	39.8737	52.5289	51.1649	55.57	51.9778	50.3665
1e-07	81.0747	75.6675	81.1316	38.5543	40.6417	38.4817	37.3233	36.6004	32.3263
3e-07	75.8862	74.0035	70.4896	18.7353	26.6939	26.6671	28.9101	28.171	25.4337
5e-07	57.7097	75.711	57.6437	17.5908	20.4037	15.0864	22.8159	21.8056	20.3641
1e-06	39.8319	33.9615	29.8268	9.03496	8.81196	7.72237	12.1434	13.9561	9.90278
3e-06	3.54069	3.28458	3.55456	2.54379	3.06719	2.8344	4.86913	4.32523	5.04205
5e-06	1.53598	1.15454	1.27316	1.55194	1.34005	1.04994	3.10593	3.30975	3.33653
1e-05	0.429466	0.24399	0.488213	0.827674	0.673448	0.619547	1.18375	1.49229	1.10456
	AAVS1			POLB
Concentration(M)	sg1			sg1			sg2
0	100	100	100	100	100	100	100	100	100
1e-07	94.7562	100.643	94.1807	96.3454	100.556	95.8796	99.7154	96.4128	89.0722
3e-07	93.0456	91.765	88.8953	93.4037	95.8781	94.2565	93.2862	89.8315	85.6155
5e-07	91.7999	91.1837	99.7132	92.6282	92.3845	90.9514	92.1217	90.3594	86.7281
7e-07	89.843	94.3597	92.6614	97.5553	85.3788	81.2726	97.6761	89.5711	89.1818
1e-06	86.5223	89.6431	96.0177	83.3808	79.8132	84.2679	89.4414	88.3849	82.1761
3e-06	77.3983	76.408	88.2472	40.8837	44.2785	42.996	41.6266	39.8859	30.1208
5e-06	46.4011	43.2103	48.0311	13.6581	14.5772	13.7854	13.1979	9.39851	10.4548
7e-06	37.5128	35.3064	41.6778	7.38978	6.47115	6.4331	13.0997	4.61417	5.46
1e-05	14.1657	16.7295	23.9032	4.73648	3.6998	3.66851	9.56019	3.52907	3.61563
	AAVS1			CHD1L
Concentration(M)	sg1			sg1			sg2
0	100	100	100	100	100	100	100	100	100
1e-08	87.4917	87.587	88.3462	48.9369	41.1903	45.9053	69.9588	79.7971	75.979
5e-08	84.2784	86.4557	77.7897	38.0476	28.9558	23.112	61.0927	52.0452	54.2576
1e-07	81.0747	75.6675	81.1316	23.3705	21.0823	20.9259	45.524	35.7609	35.4257
3e-07	75.8862	74.0035	70.4896	14.669	11.9252	11.3257	32.2632	23.752	23.7324
5e-07	57.7097	75.711	57.6437	11.1808	9.27745	7.38165	19.2131	19.4816	16.9995
1e-06	39.8319	33.9615	29.8268	3.82461	4.74491	4.5605	9.70186	9.97302	7.75284
3e-06	3.54069	3.28458	3.55456	0.995923	1.53271	0.929145	1.85996	1.57804	2.00063
5e-06	1.53598	1.15454	1.27316	0.622064	0.648421	0.468944	1.09541	0.987473	0.85745
1e-05	0.429466	0.24399	0.488213	0.263051	0.246827	0.118641	0.416695	0.527003	0.429372
	AAVS1			FANCI
Concentration(M)	sg1			sg1			sg2
0	100	100	100	100	100	100	100	100	100
1e-08	87.4917	87.587	88.3462	70.9291	61.4927	70.989	69.2153	63.6447	56.8126
5e-08	84.2784	86.4557	77.7897	51.7979	48.4122	45.3033	40.5867	39.1333	29.8757
1e-07	81.0747	75.6675	81.1316	27.3284	33.3004	26.5318	23.1384	19.0099	16.3697
3e-07	75.8862	74.0035	70.4896	16.9902	22.318	16.4004	11.7413	13.5356	9.63627
5e-07	57.7097	75.711	57.6437	13.3724	11.851	12.0059	8.38624	9.2095	8.96331
1e-06	39.8319	33.9615	29.8268	6.92434	5.58936	6.6398	4.20019	3.83108	4.01457
3e-06	3.54069	3.28458	3.55456	1.81044	1.77293	1.43439	1.31196	1.69065	1.31145
5e-06	1.53598	1.15454	1.27316	1.08828	0.896443	0.897989	0.765568	0.704522	0.707289
1e-05	0.429466	0.24399	0.488213	0.595786	0.37386	0.315907	0.310191	0.252316	0.351924
	AAVS1			RAD54L
Concentration(M)	sg1			sg1			sg2
0	100	100	100	100	100	100	100	100	100
1e-08	87.4917	87.587	88.3462	57.0913	55.7614	46.4204	74.2987	64.9032	68.8502
5e-08	84.2784	86.4557	77.7897	37.7842	35.3011	31.9752	59.0599	53.1498	47.873
1e-07	81.0747	75.6675	81.1316	27.556	19.7982	18.0314	33.9884	34.0658	35.7811
3e-07	75.8862	74.0035	70.4896	14.9531	15.1582	15.0263	22.6658	17.674	20.8433
5e-07	57.7097	75.711	57.6437	10.6782	9.19166	7.50596	13.5049	12.6013	9.58356
1e-06	39.8319	33.9615	29.8268	5.30434	3.48429	4.30688	3.94468	4.19707	4.40896
3e-06	3.54069	3.28458	3.55456	1.26201	1.0902	0.725628	1.18381	1.1913	0.964482
5e-06	1.53598	1.15454	1.27316	0.817641	0.555822	1.59498	1.02887	0.632829	0.624684
1e-05	0.429466	0.24399	0.488213	0.344708	0.219547	0.0718075	0.375712	0.353518	0.402821
	AAVS1			HELLS
Concentration(M)	sg1			sg1			sg2
0	100	100	100	100	100	100	100	100	100
1e-07	95.7029	96.2322	96.9705	95.6039	95.2503	90.8733	87.8737	88.2334	89.2637
1.78e-07	96.5103	93.8648	92.7851	97.003	91.9991	90.1022	86.2126	88.364	92.2487
3.162e-07	91.7937	91.3406	91.9153	96.3501	88.7324	88.8849	84.6864	86.6969	87.5001
5.62e-07	89.8461	88.4091	90.0053	82.2914	80.439	79.5355	81.3761	86.7461	77.2281
1e-06	87.9708	85.4001	88.1786	82.7189	72.9447	83.0771	80.852	82.9351	83.2002
1.78e-06	76.0321	70.3294	75.0112	58.3659	53.591	52.0392	63.0787	53.6587	60.1791
3.162e-06	41.1775	41.1555	45.2871	27.2995	28.7864	30.4374	30.5449	33.4046	34.5487
5.62e-06	23.7266	23.4714	22.8528	19.0823	19.0254	17.4293	20.343	20.8791	19.8875
1e-05	13.6444	13.3608	14.0893	11.1179	11.0474	11.7936	11.567	12.3947	10.9206

## Sheet: Figure 3a
Figure3a
	C4-2B													Fig. 3a: Uncropped images of all immunoblots.
Concentration(M)	AAVS1-sg1			AAVS1-sg2			TONSL-sg1			TONSL-sg2				The dotted rectangles are the areas shown in Fig. 3a.
0	100	100	100	100	100	100	100	100	100	100	100	100
1e-09	100.104	102.126	100.839	95.8366	99.9961	101.873	91.89	90.6402	81.3982	71.4728	70.9413	68.1741
3e-09	94.2652	100.4	102.348	91.4894	98.8863	96.5783	63.7526	62.9363	75.0555	57.1662	54.4044	62.6203
1e-08	93.2095	96.5985	100.843	87.1363	93.7561	93.8089	63.7526	58.9611	60.8202	53.5429	55.0833	54.4044
3e-08	92.3089	93.9568	94.8682	86.5577	89.4789	78.5581	60.3076	49.3416	53.3147	45.8653	49.2181	49.4604
1e-07	84.8682	90.2923	91.7074	86.3433	87.7509	84.2307	49.0918	49.7786	55.0055	48.6443	37.5347	43.6698
3e-07	85.7602	87.0227	90.9376	78.8585	86.7081	83.2353	39.6799	35.8254	43.5151	29.3607	28.585	31.0955
1e-06	66.068	75.2161	79.6476	69.2642	75.9689	69.5222	39.6687	34.5311	37.5239	29.8946	29.5617	29.8216
3e-06	39.6329	40.3417	40.1623	37.7554	40.6225	42.5954	25.0162	25.9916	27.6893	17.526	18.3017	19.5135
1e-05	19.3362	18.9632	18.5098	18.0509	19.2918	17.6342	20.8425	22.8864	34.1494	17.1348	16.1397	16.1551
	LNCaP
Concentration(M)	AAVS1-sg1			AAVS1-sg2			MMS22L-sg1			MMS22L-sg2
0	100	100	100	100	100	100	100	100	100	100	100	100
1e-09	104.611	96.8635	95.4968	105.289	91.735	97.6254	84.2158	79.5912	81.4378	75.651	74.9558	71.8524
3e-09	97.062	95.8289	87.6239	99.3876	89.8995	93.9132	58.7578	52.6246	52.8329	55.0114	63.4626	64.5618
1e-08	100.481	97.9686	77.9628	98.9811	89.5915	91.424	49.0655	55.5863	56.9123	55.0114	52.0946	57.9622
3e-08	97.062	95.8289	87.6239	97.4252	86.8306	89.2608	64.2909	52.6246	45.6995	50.3656	41.8697	55.1458
1e-07	94.0959	86.8517	88.8162	97.9096	85.762	82.3156	46.2264	38.7389	48.8634	47.3214	39.5145	51.1341
3e-07	92.4274	73.8974	70.1545	84.5509	79.9796	80.4569	41.3886	40.9833	35.2798	43.2462	41.1423	42.3924
1e-06	76.6048	74.0298	66.8901	74.9409	73.1681	71.255	37.9559	32.4502	34.6559	43.929	39.6716	40.2147
3e-06	54.3775	51.9481	51.8984	53.4841	47.8433	52.7493	25.5814	26.9329	31.2825	32.6191	34.64	31.728
1e-05	32.4403	30.4476	28.1801	22.5146	21.127	25.5271	21.3895	22.0062	21.7332	19.8562	18.6861	19.9593
	LNCaP
Concentration(M)	AAVS1-sg1			AAVS1-sg2			TONSL-sg1			TONSL-sg2
0	100	100	100	100	100	100	100	100	100	100	100	100
1e-09	100.226	99.8826	96.8635	102.421	100.494	91.735	79.8332	81.3056	84.0667	88.3565	87.4854	88.4466
3e-09	94.7776	89.9083	95.8289	99.8886	93.4122	89.8995	65.6408	73.2472	78.4138	68.0754	76.0185	74.4185
1e-08	89.5815	88.8627	97.9686	98.9061	91.499	89.5915	65.6408	56.2609	61.5837	72.8653	72.7334	72.329
3e-08	94.7776	89.9083	95.8289	96.4019	90.2841	86.8306	56.3792	57.1343	55.7078	68.8357	68.8357	68.8357
1e-07	91.314	91.598	86.8517	88.7679	91.4573	85.762	55.433	49.3556	64.9837	58.9634	63.1838	62.1978
3e-07	89.9209	72.661	73.8974	88.9968	76.011	79.9796	48.421	46.453	48.4952	61.8303	55.8666	58.1841
1e-06	71.5656	71.9294	74.0298	73.7227	72.4732	73.1681	45.944	42.6567	47.1927	52.9723	51.0004	46.9728
3e-06	49.2549	57.021	51.9481	53.8981	52.3352	47.8433	34.7527	33.7697	36.0487	38.4368	36.7242	43.2326
1e-05	31.5233	29.0971	30.4476	23.4054	24.6363	21.127	26.8159	24.0443	28.8685	27.2387	24.8316	25.9112
	MDAPCa2b
Concentration(M)	AAVS1-sg1			AAVS1-sg2			MMS22L-sg1			MMS22L-sg2
0	100	100	100	100	100	100	100	100	100	100	100	100
1e-09	113.544	103.335	103.264	81.4625	86.7203	91.4017	86.5756	87.0708	75.2335	100.46	87.8717	78.2061
3e-09	114.36	86.7078	104.076	87.8612	89.2449	102.788	76.7659	63.5235	68.622	85.6406	60.275	74.6369
1e-08	109.046	87.4378	99.8336	82.9188	82.1149	94.2352	63.5434	55.6236	62.969	74.0541	55.676	64.8046
3e-08	105.226	84.0977	96.9392	86.5161	83.7057	91.7063	61.1061	54.5658	60.9277	72.8627	54.9372	58.7057
1e-07	95.6185	81.4631	90.3053	84.5365	90.5692	89.7519	56.0727	50.5805	54.4607	67.7254	50.751	52.3606
3e-07	76.0131	77.849	87.2558	80.3976	105.199	93.3965	53.9843	46.8643	48.4814	62.9658	47.7673	51.0584
1e-06	64.8875	60.4038	72.8646	63.2627	78.4408	64.75	42.6513	36.2431	43.5124	48.9436	35.8747	41.877
3e-06	39.1817	37.1537	36.3326	39.5054	43.7976	41.9479	29.2473	26.0117	31.6897	35.4411	28.268	29.8721
1e-05	15.5771	14.7807	12.9797	14.4483	12.3969	15.2099	16.1593	18.1674	18.5995	22.5876	20.5045	21.791
	MDAPCa2b
Concentration(M)	AAVS1-sg1			AAVS1-sg2			TONSL-sg1			TONSL-sg2
0	100	100	100	100	100	100	100	100	100	100	100	100
1e-09	102.091	114.717	103.335	84.2728	88.5913	86.7203	102.301	93.8609	85.8857	109.114	98.8288	86.7369
3e-09	111.734	106.702	86.7078	92.6531	97.9956	89.2449	94.9643	81.4166	73.7386	99.1516	86.4149	76.8789
1e-08	112.375	96.5045	87.4378	86.7602	90.3938	82.1149	82.6042	76.0592	69.5871	90.4298	78.6266	74.2808
3e-08	106.517	95.6481	84.0977	88.8134	89.4089	83.7057	76.1037	68.5812	59.3258	78.1443	69.1849	65.3739
1e-07	95.2601	90.6636	81.4631	87.4401	86.8484	90.5692	74.5727	63.8296	59.5806	85.9608	69.5134	64.7166
3e-07	83.7569	79.512	77.849	84.7937	89.0003	105.199	71.8208	57.4064	56.6695	83.7027	63.2173	59.5669
1e-06	77.7354	60.0168	60.4038	71.6928	56.3199	78.4408	53.7476	45.6714	48.7377	61.5017	48.4745	51.5172
3e-06	40.2211	35.2932	37.1537	40.278	41.1754	43.7976	42.4507	33.1223	34.4338	49.3333	38.0729	36.7153
1e-05	14.1759	14.3809	14.7807	15.0521	14.6061	12.3969	23.6616	18.8745	20.6787	28.88	21.0394	24.6474
	22Rv1
Concentration(M)	AAVS1-sg1			AAVS1-sg2			MMS22L-sg1			MMS22L-sg2
0	100	100	100	100	100	100	100	100	100	100	100	100
1e-09	102.264	105.438	107.218	110.773	111.407	110.736	102.304	115.927	116.059	106.738	106.801	96.5576
3e-09	104.841	104.029	107.446	110.361	110.508	113.671	128.463	121.14	110.091	105.073	104.862	94.4941
1e-08	107.008	105.325	107.514	112.174	112.883	113.368	115.989	120.125	105.242	103.588	104.683	97.7607
3e-08	107.57	103.735	107.406	111.805	112.448	113.624	111.712	116.547	107.421	101.741	96.3404	94.2048
1e-07	109.595	110.941	107.579	117.077	117.047	113.004	101.435	92.4333	100.327	102.487	97.4044	91.8714
3e-07	106.393	108.386	107.087	111.475	115.833	112.816	95.222	90.9167	90.3959	97.8106	95.838	93.2831
1e-06	103.336	103.697	100.467	106.84	109.131	109.22	85.1516	81.0401	82.807	87.9621	88.8668	81.932
3e-06	100.395	101.781	99.9606	106.886	108.397	105.186	61.1013	57.559	57.566	75.7387	76.1963	73.3422
1e-05	55.6163	59.9531	58.8108	59.736	62.5505	62.0045	31.9957	35.6301	29.6473	31.9142	29.9703	28.6906
	22Rv1
Concentration(M)	AAVS1-sg1			AAVS1-sg2			TONSL-sg1			TONSL-sg2
0	100	100	100	100	100	100	100	100	100	100	100	100
1e-09	103.757	105.726	105.438	108.088	113.42	111.407	103.722	106.394	100.45	95.2838	95.4785	96.2609
3e-09	106.284	106.003	104.029	110.276	113.755	110.508	107.892	110.387	103.648	99.2255	98.6992	99.9845
1e-08	106.156	108.366	105.325	112.048	113.493	112.883	108.132	109.712	102.99	98.4973	100.198	98.1853
3e-08	106.009	108.968	103.735	111.363	114.066	112.448	108.408	109.29	100.001	98.349	99.4093	96.8776
1e-07	105.807	111.367	110.941	116.177	113.904	117.047	102.567	108.032	99.1025	94.0501	97.1939	95.8403
3e-07	105.71	107.771	108.386	111.216	113.076	115.833	99.3214	103.729	94.6537	90.6225	93.1335	92.8004
1e-06	102.42	101.383	103.697	109.746	106.314	109.131	87.3863	92.4208	85.8184	82.4014	82.7767	81.9766
3e-06	98.37	101.986	101.781	106.121	105.952	108.397	73.5892	75.766	77.6003	68.5972	69.5027	73.0827
1e-05	58.1399	56.2873	59.9531	59.515	62.2255	62.5505	35.8138	38.2767	35.4399	33.0671	35.4404	33.4852
	DU145
Concentration(M)	AAVS1-sg1			AAVS1-sg2			MMS22L-sg1			MMS22L-sg2
0	100	100	100	100	100	100	100	100	100	100	100	100
1e-09	88.6013	82.5399	88.9838	81.896	76.1869	78.5468	78.8728	82.6004	81.7254	100.395	92.0336	92.582
3e-09	96.8921	76.9899	91.9505	73.4669	62.4385	86.6063	76.3367	70.9438	79.5566	88.549	89.0337	88.4472
1e-08	85.3969	69.1652	84.4777	74.5373	66.9243	74.5972	78.0458	72.4097	82.3088	85.4067	80.8914	83.9424
3e-08	85.9033	74.2921	95.3367	79.7052	68.9074	82.4837	82.3077	79.5206	84.1944	89.7734	83.724	90.4
1e-07	74.4817	80.0097	88.1251	80.7434	80.4501	95.5774	85.43	81.2242	88.3377	98.7521	87.4622	95.0553
3e-07	89.7301	86.5131	88.8206	78.198	80.4957	100.412	84.9761	87.4466	90.0981	87.0684	93.3784	91.7965
1e-06	94.7882	103.307	102.663	67.4183	78.1194	93.167	88.1031	72.3453	80.0296	88.0124	86.8971	90.4592
3e-06	71.5444	76.3241	85.647	65.1944	59.7393	77.0578	77.5006	76.251	75.2939	77.2521	66.7822	77.0908
1e-05	53.1948	47.6438	57.9723	43.4559	44.9939	57.6881	42.2457	56.2425	44.1127	42.6373	41.5689	46.3093
	DU145
Concentration(M)	AAVS1-sg1			AAVS1-sg2			TONSL-sg1			TONSL-sg2
0	100	100	100	100	100	100	100	100	100	100	100	100
1e-09	86.4986	85.461	79.9252	92.6548	81.6162	76.1869	89.2163	86.6872	78.4668	92.87	94.4029	87.2703
3e-09	89.1202	93.7403	74.551	81.3397	78.7336	62.4385	82.2755	83.8169	70.9703	88.9917	92.8548	79.2685
1e-08	83.7943	80.6991	66.9742	80.0151	69.1194	66.9243	79.9548	93.1685	77.7793	88.6295	93.0298	85.6752
3e-08	89.2073	86.2914	71.9386	82.3823	79.8066	68.9074	71.6327	74.5878	70.8574	93.6748	81.2758	83.3696
1e-07	79.9932	77.4625	77.4752	87.2623	89.0585	104.984	81.272	81.3656	77.7715	85.8481	89.5687	85.5131
3e-07	85.0203	87.8743	100.316	89.3144	89.2953	80.4957	87.7245	68.4609	68.7188	84.5436	85.5441	84.2318
1e-06	88.0599	86.9364	102.992	78.385	82.2003	78.1194	66.6918	76.5191	67.3618	77.5009	84.8998	81.1185
3e-06	80.5172	71.6947	73.9063	74.3028	67.9493	59.7393	63.2631	63.6182	63.6615	75.1119	60.3654	64.1591
1e-05	54.8307	52.8149	46.1345	48.404	52.74	44.9939	36.7342	31.9282	37.6187	51.3344	36.2236	37.4738
	PC-3
Concentration(M)	AAVS1-sg1			AAVS1-sg2			MMS22L-sg1			MMS22L-sg2
0	100	100	100	100	100	100	100	100	100	100	100	100
1e-09	94.0781	87.6625	92.0419	93.561	89.2181	89.9252	93.7127	87.1616	93.18	91.6003	86.2337	88.1651
3e-09	87.021	79.9609	87.3361	89.4747	82.1877	85.9423	91.0324	78.2678	88.7441	88.6956	76.712	84.1759
1e-08	82.5938	72.8787	84.0084	89.1124	76.7079	88.9261	84.5142	76.155	85.4131	85.2345	74.9834	83.3542
3e-08	83.1808	69.7121	86.2687	87.6793	75.0879	92.6182	85.975	72.2362	88.8673	85.8958	70.1208	85.774
1e-07	80.0027	72.9268	83.4691	86.9526	76.9415	87.6	85.9783	76.3185	91.8845	88.3708	70.4771	87.2727
3e-07	80.8789	72.3315	80.8163	85.6233	70.1361	85.0924	88.4697	69.0134	87.7206	79.7112	79.5868	86.4633
1e-06	81.2122	70.3032	72.5245	82.1796	76.5223	85.3848	85.1345	75.826	85.2392	78.9594	72.7621	76.5202
3e-06	68.1706	57.6275	53.6115	65.3514	65.8254	65.4051	70.8038	70.1361	71.9045	65.262	62.4114	66.7949
1e-05	52.2493	46.9995	44.4096	41.673	42.6955	43.4526	58.4468	54.4848	53.9611	47.5181	44.2605	45.7301
	PC-3
Concentration(M)	AAVS1-sg1			AAVS1-sg2			TONSL-sg1			TONSL-sg2
0	100	100	100	100	100	100	100	100	100	100	100	100
1e-09	95.4637	90.6563	87.6625	93.9561	89.5302	89.2181	90.5019	84.5314	93.22	98.7501	106.18	95.2013
3e-09	90.3197	84.0374	79.9609	89.6158	85.8012	82.1877	84.7966	84.6366	86.6441	96.859	99.5609	89.3915
1e-08	88.0856	78.5165	72.8787	94.7087	83.3298	76.7079	79.6619	82.438	85.8995	95.9125	96.7192	99.5429
3e-08	88.1311	81.3184	69.7121	92.6439	87.6536	75.0879	77.8045	73.9872	82.5774	94.5995	100.234	94.7473
1e-07	87.9248	75.5469	72.9267	92.0228	82.5298	76.9415	80.3463	73.174	85.7127	87.8217	97.423	81.5582
3e-07	85.6119	76.0833	72.3315	88.4688	82.2469	70.1361	82.2338	81.7547	81.2059	85.0303	95.9638	86.9344
1e-06	80.8973	72.8395	70.3032	86.8844	80.6799	76.5223	77.6494	71.0728	79.0353	79.2985	94.4048	87.3057
3e-06	64.6684	57.1137	57.6275	66.0316	64.7249	65.8254	66.1425	63.8389	65.9167	60.7572	67.5461	64.5511
1e-05	55.3852	41.2737	46.9995	42.0418	43.0838	42.6955	46.6259	44.1215	46.6516	33.9757	32.7914	33.6903

## Sheet: Figure 3c
Figure3c
	Rucaparib
Concentration(M)	AAVS1-sg1			AAVS1-sg2			MMS22L-sg1			MMS22L-sg2
0	100	100	100	100	100	100	100	100	100	100	100	100
1e-09	100.944	99.2124	96.0638	109.606	102.016	101.53	99.087	91.1472	90.2566	95.6689	89.8054	97.9417
3e-09	102.571	96.7	97.4015	103.74	101.153	99.0903	91.5786	89.0956	87.8429	89.1121	87.0455	84.0473
1e-08	97.8399	99.4664	92.5871	105.724	101.696	97.5904	94.6476	88.5282	84.2876	85.1591	84.8127	82.5345
3e-08	94.9484	93.6751	96.249	102.273	96.7867	93.4591	81.6876	80.3954	75.6598	77.7881	72.3089	75.8972
1e-07	93.7564	92.6832	86.7929	96.1174	94.0894	85.9779	73.1312	69.6768	66.8744	67.2551	67.0396	64.5039
3e-07	86.4503	87.4049	83.9302	93.5922	88.5168	86.5731	61.8501	56.3545	58.9325	57.41	53.8762	55.7222
1e-06	81.3337	80.3131	76.4859	86.1735	83.6502	71.7535	52.6257	49.7201	46.4645	46.3694	44.2829	44.4775
3e-06	70.7635	65.2149	68.2621	81.3251	76.6475	67.3513	41.2518	41.4238	35.5102	35.3566	35.8855	34.6851
1e-05	53.7955	51.7431	47.3883	56.7329	54.3686	47.5201	28.9201	27.9079	27.1829	26.1112	25.6479	24.3754
	Talazoparib
Concentration(M)	AAVS1-sg1			AAVS1-sg2			MMS22L-sg1			MMS22L-sg2
0	100	100	100	100	100	100	100	100	100	100	100	100
1e-12	85.9005	94.5482	86.0606	92.618	89.804	91.9273	52.7116	51.1101	52.3185	45.5072	50.0884	45.592
3.162e-12	78.8995	82.0711	81.5331	88.7267	86.2964	86.5699	44.5561	43.3357	43.473	36.3463	37.8074	37.5595
1e-11	69.3214	75.4211	67.241	80.4927	78.5812	77.3709	36.1664	35.3075	34.7637	28.2493	30.735	27.4015
3.162e-11	66.1476	77.8037	60.8139	68.067	66.2483	66.3438	27.6707	31.5499	26.9701	24.1674	28.426	22.2187
1e-10	65.777	59.9417	63.6718	63.3991	55.6453	59.5336	23.4197	21.4847	20.8103	22.517	20.3251	19.9
3.162e-10	35.9575	37.2314	35.944	48.2152	37.9631	44.0282	12.4072	12.2999	11.746	10.9244	9.41988	10.1082
1e-09	19.0701	18.4753	17.9243	23.3932	18.4318	27.6333	6.92575	5.76351	7.10292	6.54313	5.5023	5.8821
3.162e-09	15.5002	12.7014	14.9388	23.3297	15.7902	24.3289	5.75425	5.50947	6.11304	5.59025	5.12785	5.09021
1e-08	11.8718	10.4572	10.0209	18.1941	7.61261	19.7871	5.65846	5.91173	5.29399	5.4678	4.64841	4.9316
	Veliparib
Concentration(M)	AAVS1-sg1			AAVS1-sg2			MMS22L-sg1			MMS22L-sg2
0	100	100	100	100	100	100	100	100	100	100	100	100
3e-09	97.8794	101.076	108.848	108.923	100.417	98.7021	96.3943	101.736	97.3481	101.055	98.7907	84.7275
1e-08	101.826	94.8748	101.667	99.2726	104.466	101.545	102.137	97.8756	95.5268	90.8093	83.6238	88.0874
3e-08	97.4941	112.089	99.7203	104.663	100.022	102.609	87.7541	84.1111	81.2866	84.6637	86.0618	76.1714
1e-07	94.3105	96.9019	100.742	98.7626	96.7559	94.8175	83.0889	79.0226	76.363	75.3912	73.7245	74.546
3e-07	99.1718	97.4111	100.161	98.116	101.743	93.5052	76.6756	69.2735	71.0666	73.2555	74.553	72.5728
1e-06	94.0277	96.838	98.023	99.3251	96.4658	92.0518	67.5388	66.4377	65.789	66.5476	57.0324	67.0584
3e-06	88.8706	92.4374	92.7751	92.2445	91.175	92.9842	47.7672	51.769	53.183	46.8805	42.345	49.566
1e-05	84.3002	90.2508	87.214	90.3746	86.4861	84.5432	36.5355	35.7265	39.4037	33.2806	29.4046	30.8623
3e-05	63.6387	65.285	66.086	64.388	65.2888	66.3471	20.7281	19.7825	19.6504	16.1159	14.395	15.461
	Carboplatin
Concentration(M)	AAVS1-sg1			AAVS1-sg2			MMS22L-sg1			MMS22L-sg2
0	100	100	100	100	100	100	100	100	100	100	100	100
1e-09	108.744	108.269	107.819	103.566	102.628	101.716	97.8899	99.0245	96.7781	91.7662	92.5673	93.7471
3e-09	109.157	107.765	109.419	103.959	102.149	103.225	95.838	96.9479	96.7797	92.0926	86.6383	102.007
1e-08	105.769	98.6523	106.99	100.733	93.541	100.934	82.8824	81.0236	85.6046	75.0475	81.7785	81.4192
3e-08	71.8964	67.0322	74.4739	68.4728	63.5287	70.2584	38.8766	35.9602	38.2439	37.2488	35.6653	36.8985
1e-07	25.413	24.2674	24.3914	24.2028	22.9996	23.0108	14.1173	12.7706	13.4773	14.2289	10.2143	10.1381

## Sheet: Figure 3d
Figure3d
	AAVS1-sg1						AAVS1-sg2
Concentration(M)	clone1			clone2			clone1			clone2
0	100	100	100	100	100	100	100	100	100	100	100	100
1e-09	96.3615	87.8993	91.4855	89.6637	90.082	92.5618	97.2549	99.2503	96.0707	95.4175	92.7654	95.0313
3e-09	90.476	81.7346	86.7388	87.4143	83.1589	86.4051	90.6316	93.3628	88.5373	89.4623	88.767	90.8087
1e-08	80.0757	78.8523	84.3763	93.3794	81.1515	86.5641	99.5535	94.4801	86.2969	89.8172	84.2455	89.9286
3e-08	91.4515	79.6655	81.5807	92.1558	87.6679	86.8396	94.2472	89.9312	86.206	87.5707	90.4477	91.2216
1e-07	84.7773	79.8967	86.7165	94.6525	83.0911	88.5193	94.2395	91.8349	91.1553	93.5655	95.3806	88.8954
3e-07	89.5061	69.5977	86.0064	87.926	92.754	88.6765	83.868	87.5052	83.6291	85.1646	81.6286	83.6176
1e-06	72.6995	72.3172	70.4665	76.316	82.1857	66.6175	65.8387	65.5722	71.0568	68.5209	69.6456	75.9355
3e-06	36.6752	31.2102	33.4126	33.9234	33.4552	35.1291	33.3541	34.2243	33.2855	35.9427	35.2394	42.781
1e-05	8.21575	6.62826	8.51409	15.3046	12.4704	14.1864	14.3777	15.1162	14.6432	14.7876	13.8337	15.9439
	MMS22L-sg1
Concentration(M)	clone1			clone2			clone3			clone4			clone5			clone6
0	100	100	100	100	100	100	100	100	100	100	100	100	100	100	100	100	100	100
1e-09	79.2576	78.5751	81.3913	67.6506	56.8394	49.1001	94.1374	88.3318	86.5796	88.9822	95.7405	89.2691	86.8986	82.8782	77.5172	82.9453	85.8259	75.5104
3e-09	62.4205	66.904	58.7874	38.8959	42.7846	39.0367	83.1048	77.3527	79.3164	69.9826	77.6431	66.7768	72.4807	63.6503	59.1505	80.3872	69.7199	68.7881
1e-08	39.8986	49.0554	54.3893	29.8817	29.0327	29.5737	70.6044	63.3499	61.3863	42.7802	41.8177	41.7383	55.3729	43.3409	35.6973	62.5858	62.7397	55.0193
3e-08	34.2772	29.3989	33.3383	25.7706	24.3019	26.8577	53.3669	45.7122	51.3216	28.0317	24.1451	29.3619	36.3166	30.2591	24.6655	50.1428	45.4802	56.4054
1e-07	24.6809	18.9963	24.9561	25.7726	17.9988	23.8987	37.3654	39.8046	33.8746	21.8351	20.6217	18.9843	24.8691	22.2386	21.4806	42.6534	33.4365	40.2993
3e-07	16.9073	19.3297	17.7144	21.4469	19.3317	19.1173	26.4019	25.7372	27.6407	19.7135	17.0677	17.5678	18.5147	14.4888	15.2585	30.8421	26.6741	28.4317
1e-06	11.3108	13.1834	10.8565	17.4303	18.5682	17.5266	18.5977	17.5449	17.5715	13.9067	14.6207	12.3062	11.1515	10.2835	11.8598	15.0912	14.2991	15.9806
3e-06	9.0051	7.52046	8.93761	13.768	13.6797	12.7626	13.3175	12.1878	11.8385	10.1577	9.60889	8.43824	6.76529	7.44597	6.53509	7.14102	7.50609	7.22244
1e-05	4.91059	4.02218	4.10687	9.54112	6.53527	6.54999	6.46275	6.36847	6.16568	5.80011	5.63688	6.19256	4.17474	4.32509	4.13912	3.74183	3.54515	3.47064
	MMS22L-sg2
Concentration(M)	clone1			clone2			clone3			clone4			clone5			clone6
0	100	100	100	100	100	100	100	100	100	100	100	100	100	100	100	100	100	100
1e-09	86.8986	82.8782	77.5172	82.9453	85.8259	75.5104	91.4547	82.2264	82.194	87.3188	97.4812	84.9912	93.7486	98.2325	86.0435	97.9402	82.7643	70.0053
3e-09	72.4807	63.6503	59.1505	80.3872	69.7199	68.7881	76.0729	72.6447	67.9222	94.2491	72.8497	58.6856	65.8307	66.4466	63.5167	82.6549	69.3963	57.6174
1e-08	55.3729	43.3409	35.6973	62.5858	62.7397	55.0193	65.3318	57.5214	51.4172	66.1953	51.3385	53.2837	52.2359	54.2603	43.1287	64.0791	43.2322	36.6067
3e-08	36.3166	30.2591	24.6655	50.1428	45.4802	56.4054	56.7627	53.1582	40.8169	43.1651	44.1585	37.9835	35.4057	38.997	36.2193	38.6449	31.1499	33.6971
1e-07	24.8691	22.2386	21.4806	42.6534	33.4365	40.2993	37.0671	40.3898	39.8347	46.2191	44.564	33.3424	30.2561	29.635	30.4007	29.5631	30.8574	25.7224
3e-07	18.5147	14.4888	15.2585	30.8421	26.6741	28.4317	29.5117	23.2653	30.0398	29.0761	31.7715	32.0434	26.2268	25.5999	25.5473	28.3168	22.4084	24.2074
1e-06	11.1515	10.2835	11.8598	15.0912	14.2991	15.9806	15.8605	12.1283	12.4431	18.8104	19.1381	19.1568	19.1066	19.3434	18.4917	21.1511	18.3648	20.9404
3e-06	6.76529	7.44597	6.53509	7.14102	7.50609	7.22244	6.88935	5.80708	7.1096	10.1708	9.10303	9.89751	11.7582	11.5712	12.4038	15.4247	14.5571	12.8784
1e-05	4.17474	4.32509	4.13912	3.74183	3.54515	3.47064	3.17816	3.01708	2.74378	5.02942	4.68444	4.65403	6.56161	5.27936	7.3939	10.3336	11.5596	10.4512
	Fig. 3d: Uncropped images of all immunoblots.
	The dotted rectangles are the areas shown in Fig. 3d.

## Sheet: Figure 3e
Figure3e
	AAVS1-clone1						MMS22L-clone1
Concentration(M)	Dox-			Dox+			Dox-			Dox+
0	100	100	100	100	100	100	100	100	100	100	100	100
1e-09	100.842	100.177	99.3187	101.178	104.598	90.3192	92.8306	94.0219	88.5792	101.835	108.97	106.663
3e-09	98.026	97.0001	97.079	99.9475	97.8844	92.3042	85.2246	86.1135	85.7392	104.829	104.403	102.158
1e-08	92.2971	89.0493	82.475	96.1365	89.8642	89.1946	84.748	79.834	74.1846	105.385	103.583	100.486
3e-08	88.2738	82.3008	83.0293	90.992	90.1157	85.5815	75.9971	73.1821	70.6186	100.448	95.982	95.7864
1e-07	81.1235	81.5159	80.9469	91.3585	90.0546	86.9229	71.1764	67.702	68.5408	97.8385	96.7315	92.2421
3e-07	83.1212	82.064	81.7991	88.9659	89.1621	86.4732	58.464	57.8648	55.9205	96.8137	93.4975	83.2983
1e-06	82.5995	80.9623	81.5624	90.0274	86.9198	83.3835	43.3349	44.2158	38.5542	78.6573	80.195	73.8428
3e-06	77.7295	78.4374	75.2654	83.6894	80.7769	76.7936	13.2818	13.3703	13.5436	62.4559	64.2101	58.6712
1e-05	45.303	42.0711	40.7211	46.5501	46.3246	45.902	5.97681	6.01665	6.09464	25.6172	23.4579	23.2531
	Fig. 3e: Uncropped images of all immunoblots.
	The dotted rectangles are the areas shown in Fig. 3e.

## Sheet: Figure 4abcd
Figure4a
	Fig. 4a: Uncropped images of all immunoblots.
	The dotted rectangles are the areas shown in Fig. 4a.
Figure4b
Cell number	1	2	3	4	5	6	7	8	9	10	11	12	13	14	15	16	17	18	19	20	21	22	23	24	25	26	27	28	29	30	31	32	33	34	35	36	37	38	39	40	41	42	43	44	45	46	47	48	49
AAVS1 (foci/cell)	13	12	12	11	10	10	9	9	9	9	9	9	8	8	7	7	7	6	6	6	6	6	6	6	6	6	6	6	6	6	6	6	6	5	5	5	5	5	5	5	5	5	5	5	5	5	5	5	4
MMS22L (foci/cell)	21	21	21	21	20	19	18	18	18	17	16	16	15	15	15	15	15	15	15	14	14	14	13	13	13	13	13	13	13	12	12	12	12	12	12	12	12	11	11	11	11	11	11	11	11	10	10	10	10
Figure4c
Figure4d
	AAVS1			MMS22L-KO			AAVS1 Dox+			MMS22L-KO Dox+
RAD51 foci positive cells (%)	33.7209	32.0988	28.9157	11.2069	12.3967	10.2041	35.3982	36.1345	56.0748	36.1905	33.3333	35.514
[truncated: 51 more columns]

## Sheet: Figure 4e
icgc_specimen_id	icgc_donor_id	submitter_specimen_id.x	project_code	submitted_donor_id	BRCA12_MMS22L	BRCA12_MMS22LandTP53	BRCA12_MMS22LandTP53path	SV1	SV2	SV3	SV4	SV5	SV6	Signature.1	Signature.2	Signature.3	Signature.4	Signature.5	Signature.6	Signature.7	Signature.8	Signature.9	Signature.10	Signature.11	Signature.12	Signature.13	Signature.14	Signature.15	Signature.16	Signature.17	Signature.18	Signature.19	Signature.20	Signature.21	Signature.22	Signature.23	Signature.24	Signature.25	Signature.26	Signature.27	Signature.28	Signature.29	Signature.30	Signature.1_contrib	Signature.2_contrib	Signature.3_contrib	Signature.4_contrib	Signature.5_contrib	Signature.6_contrib
SP102620	DO46787	CPCG0001-F1	PRAD-CA	CPCG0001	BRCA-intact,MMS22L-LOH	BRCA-intact,MMS22L-LOH.TP53WT	BRCA-intact,MMS22L-LOH.TP53WT	0	59	8	0	54	2	913.332	0	506.184	0	1485.54	0	0	759.276	0	0	0	0	0	0	0	0	0	0	0	0	0	0	0	0	0	0	0	0	0	0	0.249	0	0.138	0	0.405	0
SP102622	DO46788	CPCG0003-F1	PRAD-CA	CPCG0003	BRCA-intact,MMS22L-LOH	BRCA-intact,MMS22L-LOH.TP53WT	BRCA-intact,MMS22L-LOH.TP53WT	0	40	4	0	3	0	633.18	0	830.4	0	3010.2	0	0	716.22	0	0	0	0	0	0	0	0	0	0	0	0	0	0	0	0	0	0	0	0	0	0	0.122	0	0.16	0	0.58	0
SP102626	DO46790	CPCG0020-F1	PRAD-CA	CPCG0020	BRCA-intact,MMS22L-LOH	BRCA-intact,MMS22L-LOH.TP53WT	BRCA-intact,MMS22L-LOH.TP53WT	9	11	0	0	5	4	511.762	0	1007.33	0	1716.67	0	0	0	0	0	0	0	0	0	0	0	0	0	0	0	0	0	0	0	0	0	0	0	0	0	0.158	0	0.311	0	0.53	0
SP102630	DO46792	CPCG0099-F1	PRAD-CA	CPCG0099	BRCA-intact,MMS22L-LOH	BRCA-intact,MMS22L-LOH.TP53WT	BRCA-intact,MMS22L-LOH.TP53WT	16	24	0	0	21	15	417.04	0	1026.96	0	3221.63	0	0	547.365	0	0	0	0	0	0	0	0	0	0	0	0	0	0	0	0	0	0	0	0	0	0	0.08	0	0.197	0	0.618	0
SP102633	DO46793	CPCG0102-F1	PRAD-CA	CPCG0102	BRCA-intact,MMS22L-normal/gain	BRCA-intact,MMS22L-normal/gain.TP53WT	BRCA-intact,MMS22L-normal/gain.TP53WT	0	45	1	1	4	0	501.759	0	297.864	0	625.869	0	0	347.508	0	0	0	0	0	0	0	0	0	0	0	0	0	0	0	0	0	0	0	0	0	0	0.283	0	0.168	0	0.353	0
SP102647	DO46795	CPCG0183-F1	PRAD-CA	CPCG0183	BRCA-intact,MMS22L-LOH	BRCA-intact,MMS22L-LOH.TP53WT	BRCA-intact,MMS22L-LOH.TP53WT	13	7	0	0	32	12	588.294	0	392.196	0	1795.31	0	0	605.199	0	0	0	0	0	0	0	0	0	0	0	0	0	0	0	0	0	0	0	0	0	0	0.174	0	0.116	0	0.531	0
SP102652	DO46796	CPCG0184-F1	PRAD-CA	CPCG0184	BRCA-intact,MMS22L-LOH	BRCA-intact,MMS22L-LOH.TP53LOH	BRCA-intact,MMS22L-LOH.TP53LOH	6	81	0	0	0	1	1148.26	0	331.962	0	873.441	0	0	367.335	0	0	0	0	0	0	0	0	0	0	0	0	0	0	0	0	0	0	0	0	0	0	0.422	0	0.122	0	0.321	0
SP102690		TCGA-HC-7233	TCGA		BRCA-intact,MMS22L-normal/gain	BRCA-intact,MMS22L-normal/gain.TP53WT	BRCA-intact,MMS22L-normal/gain.TP53WT	1	25	0	0	6	0	1125	150	216	NA	2079	0	NA	743	NA	0	NA	NA	0	NA	NA	NA	0	0	NA	0	NA	NA	NA	NA	NA	0	NA	NA	NA	0	NA	NA	NA	NA	NA	NA
SP106825	DO48577	0006_CRUK_PC_0006_T1	PRAD-UK	0006_CRUK_PC_0006	BRCA-intact,MMS22L-normal/gain	BRCA-intact,MMS22L-normal/gain.TP53WT	BRCA-intact,MMS22L-normal/gain.TP53WT	2	112	1	1	11	0	2533.44	0	461.216	0	2085.22	0	0	1351.17	0	0	0	0	0	0	0	0	0	0	0	0	0	0	0	0	0	0	0	0	0	0	0.39	0	0.071	0	0.321	0
SP106827	DO48577	0006_CRUK_PC_0006_T2	PRAD-UK	0006_CRUK_PC_0006	BRCA-intact,MMS22L-LOH	BRCA-intact,MMS22L-LOH.TP53WT	BRCA-intact,MMS22L-LOH.TP53WT	0	13	0	0	8	2	1731.24	0	127.095	0	731.655	123.66	0	721.35	0	0	0	0	0	0	0	0	0	0	0	0	0	0	0	0	0	0	0	0	0	0	0.504	0	0.037	0	0.213	0.036
SP106828	DO48577	0006_CRUK_PC_0006_T3	PRAD-UK	0006_CRUK_PC_0006	BRCA-intact,MMS22L-normal/gain	BRCA-intact,MMS22L-normal/gain.TP53WT	BRCA-intact,MMS22L-normal/gain.TP53WT	0	64	0	0	3	0	1144.94	0	450.509	0	497.8	42.313	0	353.438	0	0	0	0	0	0	0	0	0	0	0	0	0	0	0	0	0	0	0	0	0	0	0.46	0	0.181	0	0.2	0.017
SP106829	DO48577	0006_CRUK_PC_0006_T4	PRAD-UK	0006_CRUK_PC_0006	BRCA-intact,MMS22L-normal/gain	BRCA-intact,MMS22L-normal/gain.TP53WT	BRCA-intact,MMS22L-normal/gain.TP53WT	2	13	0	0	7	4	1774.19	0	301.05	0	1035.61	0	0	903.15	0	0	0	0	0	0	0	0	0	0	0	0	0	0	0	0	0	0	0	0	0	0	0.442	0	0.075	0	0.258	0
SP106833	DO36221	0007_CRUK_PC_0007_T1	PRAD-UK	0007_CRUK_PC_0007	BRCA-intact,MMS22L-normal/gain	BRCA-intact,MMS22L-normal/gain.TP53WT	BRCA-intact,MMS22L-normal/gain.TP53WT	1	49	0	0	0	0	1453.5	0	389.538	0	447.678	0	0	616.284	0	0	0	0	0	0	0	0	0	0	0	0	0	0	0	0	0	0	0	0	0	0	0.5	0	0.134	0	0.154	0
SP106834	DO36221	0007_CRUK_PC_0007_T2	PRAD-UK	0007_CRUK_PC_0007	BRCA-intact,MMS22L-normal/gain	BRCA-intact,MMS22L-normal/gain.TP53WT	BRCA-intact,MMS22L-normal/gain.TP53WT	0	67	3	1	6	0	1564.55	0	615.308	0	355.58	120.588	0	435.972	0	0	0	0	0	0	0	0	0	0	0	0	0	0	0	0	0	0	0	0	0	0	0.506	0	0.199	0	0.115	0.039
SP106835	DO36221	0007_CRUK_PC_0007_T3	PRAD-UK	0007_CRUK_PC_0007	BRCA-intact,MMS22L-normal/gain	BRCA-intact,MMS22L-normal/gain.TP53WT	BRCA-intact,MMS22L-normal/gain.TP53WT	0	1	0	0	0	1	645.728	0	175.676	0	147.188	0	0	218.408	0	0	0	0	0	0	0	0	0	0	0	0	0	0	0	0	0	0	0	0	0	0	0.544	0	0.148	0	0.124	0
SP106836	DO36221	0007_CRUK_PC_0007_T4	PRAD-UK	0007_CRUK_PC_0007	BRCA-intact,MMS22L-normal/gain	BRCA-intact,MMS22L-normal/gain.TP53WT	BRCA-intact,MMS22L-normal/gain.TP53WT	0	39	0	0	4	0	591.318	0	241.509	0	100.719	0	0	139.707	0	0	0	0	0	0	0	0	0	0	0	0	0	0	0	0	0	0	0	0	0	0	0.546	0	0.223	0	0.093	0
SP106837	DO36221	0007_CRUK_PC_0007_T5	PRAD-UK	0007_CRUK_PC_0007	BRCA-intact,MMS22L-normal/gain	BRCA-intact,MMS22L-normal/gain.TP53WT	BRCA-intact,MMS22L-normal/gain.TP53WT	0	40	0	0	2	3	1398.51	0	86.412	0	493.458	0	0	295.62	0	0	0	0	0	0	0	0	0	0	0	0	0	0	0	0	0	0	0	0	0	0	0.615	0	0.038	0	0.217	0
SP106839	DO36223	0008_CRUK_PC_0008_T1	PRAD-UK	0008_CRUK_PC_0008	BRCA-intact,MMS22L-normal/gain	BRCA-intact,MMS22L-normal/gain.TP53LOH	BRCA-intact,MMS22L-normal/gain.TP53LOH	3	76	0	0	3	0	1661.35	0	377.58	0	481.864	0	0	1075.2	0	0	0	0	0	0	0	0	0	0	0	0	0	0	0	0	0	0	0	0	0	0	0.462	0	0.105	0	0.134	0
SP106840	DO36223	0008_CRUK_PC_0008_T2	PRAD-UK	0008_CRUK_PC_0008	BRCA-intact,MMS22L-normal/gain	BRCA-intact,MMS22L-normal/gain.TP53LOH	BRCA-intact,MMS22L-normal/gain.TP53LOH	3	58	0	0	2	3	1217.31	0	329.456	0	485.808	0	0	759.424	0	0	0	0	0	0	0	0	0	0	0	0	0	0	0	0	0	0	0	0	0	0	0.436	0	0.118	0	0.174	0
SP106841	DO36223	0008_CRUK_PC_0008_T3	PRAD-UK	0008_CRUK_PC_0008	BRCA-intact,MMS22L-normal/gain	BRCA-intact,MMS22L-normal/gain.TP53WT	BRCA-intact,MMS22L-normal/gain.TP53WT	0	6	0	0	0	0	703.83	0	0	0	609.986	0	0	284.768	0	0	0	0	0	0	0	0	0	0	0	0	0	0	0	0	0	0	0	0	0	0	0.435	0	0	0	0.377	0
SP109649		TCGA-HC-8258	TCGA		BRCA-intact,MMS22L-normal/gain	BRCA-intact,MMS22L-normal/gain.TP53WT	BRCA-intact,MMS22L-normal/gain.TP53WT	0	6	0	0	9	1	396	51	360	NA	1304	0	NA	0	NA	0	NA	NA	0	NA	NA	NA	0	0	NA	0	NA	NA	NA	NA	NA	0	NA	NA	NA	0	NA	NA	NA	NA	NA	NA
SP111121	DO50414	0080_CRUK_PC_0080_T1	PRAD-UK	0080_CRUK_PC_0080	BRCA-intact,MMS22L-normal/gain	BRCA-intact,MMS22L-normal/gain.TP53WT	BRCA-intact,MMS22L-normal/gain.TP53WT	0	0	0	0	0	0	326.025	0	9.66	0	314.755	16.1	0	138.46	0	0	0	0	0	0	0	0	0	0	0	0	0	0	0	0	0	0	0	0	0	0	0.405	0	0.012	0	0.391	0.02
SP111122	DO50415	0072_CRUK_PC_0072_T1	PRAD-UK	0072_CRUK_PC_0072	BRCA-intact,MMS22L-normal/gain	BRCA-intact,MMS22L-normal/gain.TP53LOH	BRCA-intact,MMS22L-normal/gain.TP53LOH	3	232	0	1	0	0	1285.04	0	241.655	0	807.412	0	0	508.897	0	0	0	0	0	0	0	0	0	0	0	0	0	0	0	0	0	0	0	0	0	0	0.452	0	0.085	0	0.284	0
SP111123	DO50416	0064_CRUK_PC_0064_T1	PRAD-UK	0064_CRUK_PC_0064	BRCA-intact,MMS22L-normal/gain	BRCA-intact,MMS22L-normal/gain.TP53WT	BRCA-intact,MMS22L-normal/gain.TP53WT	0	18	0	0	2	0	1637.36	0	696.3	0	1477	0	0	409.34	0	0	0	0	0	0	0	0	0	0	0	0	0	0	0	0	0	0	0	0	0	0	0.388	0	0.165	0	0.35	0
SP111124	DO50417	0075_CRUK_PC_0075_T1	PRAD-UK	0075_CRUK_PC_0075	BRCA-intact,MMS22L-normal/gain	BRCA-intact,MMS22L-normal/gain.TP53WT	BRCA-intact,MMS22L-normal/gain.TP53WT	0	20	0	0	2	0	695.76	0	0	0	588.12	0	0	266.76	0	0	0	0	0	0	0	0	0	0	0	0	0	0	0	0	0	0	0	0	0	0	0.446	0	0	0	0.377	0
SP111125	DO50418	0077_CRUK_PC_0077_T1	PRAD-UK	0077_CRUK_PC_0077	BRCA-intact,MMS22L-LOH	BRCA-intact,MMS22L-LOH.TP53WT	BRCA-intact,MMS22L-LOH.TP53WT	6	68	0	0	20	18	352.8	0	527.52	0	2143.68	228.48	0	107.52	0	0	0	0	0	0	0	0	0	0	0	0	0	0	0	0	0	0	0	0	0	0	0.105	0	0.157	0	0.638	0.068
SP111126	DO50419	0078_CRUK_PC_0078_T1	PRAD-UK	0078_CRUK_PC_0078	BRCA-intact,MMS22L-normal/gain	BRCA-intact,MMS22L-normal/gain.TP53WT	BRCA-intact,MMS22L-normal/gain.TP53WT	7	38	0	0	15	6	824.383	0	860.932	0	1876.18	0	0	499.503	0	0	0	0	0	0	0	0	0	0	0	0	0	0	0	0	0	0	0	0	0	0	0.203	0	0.212	0	0.462	0
SP111127	DO50420	0071_CRUK_PC_0071_T1	PRAD-UK	0071_CRUK_PC_0071	BRCA-intact,MMS22L-normal/gain	BRCA-intact,MMS22L-normal/gain.TP53LOH	BRCA-intact,MMS22L-normal/gain.TP53LOH	4	59	0	0	2	4	2179.6	0	498.474	0	957.852	0	0	1251.07	0	0	0	0	0	0	0	0	0	0	0	0	0	0	0	0	0	0	0	0	0	0	0.446	0	0.102	0	0.196	0
SP111128	DO50421	0067_CRUK_PC_0067_T1	PRAD-UK	0067_CRUK_PC_0067	BRCA-intact,MMS22L-normal/gain	BRCA-intact,MMS22L-normal/gain.TP53WT	BRCA-intact,MMS22L-normal/gain.TP53WT	3	47	0	0	2	14	740.608	0	100.992	0	955.216	0	0	307.184	0	0	0	0	0	0	0	0	0	0	0	0	0	0	0	0	0	0	0	0	0	0	0.352	0	0.048	0	0.454	0
SP111129	DO50422	0065_CRUK_PC_0065_T1	PRAD-UK	0065_CRUK_PC_0065	BRCA-intact,MMS22L-normal/gain	BRCA-intact,MMS22L-normal/gain.TP53WT	BRCA-intact,MMS22L-normal/gain.TP53WT	1	25	0	0	1	5	920.08	0	312.48	0	1350.61	38.192	0	847.168	0	0	0	0	0	0	0	0	0	0	0	0	0	0	0	0	0	0	0	0	0	0	0.265	0	0.09	0	0.389	0.011
SP111130	DO50423	0069_CRUK_PC_0069_T1	PRAD-UK	0069_CRUK_PC_0069	BRCA-intact,MMS22L-normal/gain	BRCA-intact,MMS22L-normal/gain.TP53WT	BRCA-intact,MMS22L-normal/gain.TP53WT	0	51	2	0	7	0	605.948	0	144.452	0	714.756	0	0	410.844	0	0	0	0	0	0	0	0	0	0	0	0	0	0	0	0	0	0	0	0	0	0	0.323	0	0.077	0	0.381	0
SP111131	DO50424	0070_CRUK_PC_0070_T1	PRAD-UK	0070_CRUK_PC_0070	BRCA-intact,MMS22L-normal/gain	BRCA-intact,MMS22L-normal/gain.TP53WT	BRCA-intact,MMS22L-normal/gain.TP53WT	4	44	0	0	2	3	1212.2	0	261	0	710.5	0	0	713.4	0	0	0	0	0	0	0	0	0	0	0	0	0	0	0	0	0	0	0	0	0	0	0.418	0	0.09	0	0.245	0
SP111146	DO50428	0089_CRUK_PC_0089_T1	PRAD-UK	0089_CRUK_PC_0089	BRCA-intact,MMS22L-LOH	BRCA-intact,MMS22L-LOH.TP53WT	BRCA-intact,MMS22L-LOH.TP53WT	5	23	0	0	4	5	541.62	0	183.195	0	1412.46	0	0	517.725	0	0	0	0	0	0	0	0	0	0	0	0	0	0	0	0	0	0	0	0	0	0	0.204	0	0.069	0	0.532	0
SP111152	DO50430	0082_CRUK_PC_0082_T1	PRAD-UK	0082_CRUK_PC_0082	BRCA-intact,MMS22L-LOH	BRCA-intact,MMS22L-LOH.TP53mut	BRCA-intact,MMS22L-LOH.TP53mut	11	149	0	0	3	0	901.68	0	472.056	0	731.952	0	0	546.312	0	0	0	0	0	0	0	0	0	0	0	0	0	0	0	0	0	0	0	0	0	0	0.34	0	0.178	0	0.276	0
SP111154	DO50431	0091_CRUK_PC_0091_T1	PRAD-UK	0091_CRUK_PC_0091	BRCA-intact,MMS22L-deepdeletion	BRCA-intact,MMS22L-deepdeletion.TP53WT	BRCA-intact,MMS22L-deepdeletion.TP53WT	23	149	0	0	15	23	551.307	0	1458.58	0	1836.24	73.797	0	421.077	0	0	0	0	0	0	0	0	0	0	0	0	0	0	0	0	0	0	0	0	0	0	0.127	0	0.336	0	0.423	0.017
SP111156	DO50432	0090_CRUK_PC_0090_T1	PRAD-UK	0090_CRUK_PC_0090	BRCA-intact,MMS22L-LOH	BRCA-intact,MMS22L-LOH.TP53WT	BRCA-intact,MMS22L-LOH.TP53WT	9	49	0	0	17	28	704.032	0	898.898	0	1452.07	0	0	66.003	0	0	0	0	0	0	0	0	0	0	0	0	0	0	0	0	0	0	0	0	0	0	0.224	0	0.286	0	0.462	0
SP112775	DO51044	CPCG0040-F1	PRAD-CA	CPCG0040	BRCA-intact,MMS22L-normal/gain	BRCA-intact,MMS22L-normal/gain.TP53WT	BRCA-intact,MMS22L-normal/gain.TP53WT	2	28	0	0	17	5	430.578	0	838.494	0	2277.53	52.878	0	173.742	0	0	0	0	0	0	0	0	0	0	0	0	0	0	0	0	0	0	0	0	0	0	0.114	0	0.222	0	0.603	0.014
SP112777	DO51045	CPCG0046-F1	PRAD-CA	CPCG0046	BRCA-intact,MMS22L-normal/gain	BRCA-intact,MMS22L-normal/gain.TP53WT	BRCA-intact,MMS22L-normal/gain.TP53WT	0	0	27	0	109	2	178.508	0	2434.2	0	13615.3	0	0	0	0	0	0	0	0	0	0	0	0	0	0	0	0	0	0	0	0	0	0	0	0	0	0.011	0	0.15	0	0.839	0
SP112779	DO51046	CPCG0047-F1	PRAD-CA	CPCG0047	BRCA-intact,MMS22L-normal/gain	BRCA-intact,MMS22L-normal/gain.TP53mut.LOH	BRCA-intact,MMS22L-normal/gain.TP53mut.LOH	4	56	0	0	1	6	1397.5	0	0	0	4147.78	0	0	0	0	0	0	0	0	0	0	0	0	0	0	0	0	0	0	0	0	0	0	0	0	0	0.25	0	0	0	0.742	0
SP112781	DO51047	CPCG0048-F1	PRAD-CA	CPCG0048	BRCA-intact,MMS22L-normal/gain	BRCA-intact,MMS22L-normal/gain.TP53LOH	BRCA-intact,MMS22L-normal/gain.TP53LOH	3	72	0	0	2	0	1362.8	0	378.177	0	1001.66	126.059	0	541.713	0	0	0	0	0	0	0	0	0	0	0	0	0	0	0	0	0	0	0	0	0	0	0.4	0	0.111	0	0.294	0.037
SP112783	DO51048	CPCG0057-F1	PRAD-CA	CPCG0057	BRCA-intact,MMS22L-normal/gain	BRCA-intact,MMS22L-normal/gain.TP53LOH	BRCA-intact,MMS22L-normal/gain.TP53LOH	1	76	0	0	0	0	1067.43	0	445.51	0	977.73	0	0	499.33	0	0	0	0	0	0	0	0	0	0	0	0	0	0	0	0	0	0	0	0	0	0	0.357	0	0.149	0	0.327	0
SP112785	DO51049	CPCG0063-F1	PRAD-CA	CPCG0063	BRCA-deficient,MMS22L-LOH	BRCA-deficient,MMS22L-LOH.TP53WT	BRCA-deficient,MMS22L-LOH.TP53WT	3	8	0	0	8	1	207.842	0	2622.48	0	2640.82	0	0	641.865	0	0	0	0	0	0	0	0	0	0	0	0	0	0	0	0	0	0	0	0	0	0	0.034	0	0.429	0	0.432	0
SP112787	DO51050	CPCG0073-F1	PRAD-CA	CPCG0073	BRCA-intact,MMS22L-normal/gain	BRCA-intact,MMS22L-normal/gain.TP53WT	BRCA-intact,MMS22L-normal/gain.TP53WT	1	57	2	1	15	0	2144.52	0	533.54	0	859.88	0	0	1636.88	0	0	0	0	0	0	0	0	0	0	0	0	0	0	0	0	0	0	0	0	0	0	0.414	0	0.103	0	0.166	0
SP112789	DO51051	CPCG0078-F1	PRAD-CA	CPCG0078	BRCA-deficient,MMS22L-normal/gain	BRCA-deficient,MMS22L-normal/gain.TP53WT	BRCA-deficient,MMS22L-normal/gain.TP53WT	10	69	0	0	2	0	1055.08	0	1964.07	0	2183.2	211.016	0	2694.51	0	0	0	0	0	0	0	0	0	0	0	0	0	0	0	0	0	0	0	0	0	0	0.13	0	0.242	0	0.269	0.026
SP112791	DO51052	CPCG0081-F1	PRAD-CA	CPCG0081	BRCA-intact,MMS22L-LOH	BRCA-intact,MMS22L-LOH.TP53LOH	BRCA-intact,MMS22L-LOH.TP53LOH	6	77	4	1	6	0	1204.11	0	162.092	0	1061.87	0	0	879.928	0	0	0	0	0	0	0	0	0	0	0	0	0	0	0	0	0	0	0	0	0	0	0.364	0	0.049	0	0.321	0
SP112793	DO51053	CPCG0083-F1	PRAD-CA	CPCG0083	BRCA-intact,MMS22L-normal/gain	BRCA-intact,MMS22L-normal/gain.TP53WT	BRCA-intact,MMS22L-normal/gain.TP53WT	0	29	2	0	9	2	1106.45	0	181.115	0	1313.91	0	0	691.53	0	0	0	0	0	0	0	0	0	0	0	0	0	0	0	0	0	0	0	0	0	0	0.336	0	0.055	0	0.399	0
SP112795	DO51054	CPCG0087-F1	PRAD-CA	CPCG0087	BRCA-intact,MMS22L-normal/gain	BRCA-intact,MMS22L-normal/gain.TP53WT	BRCA-intact,MMS22L-normal/gain.TP53WT	0	105	1	1	4	0	1256.15	0	558.288	0	1058.42	252.005	0	748.261	0	0	0	0	0	0	0	0	0	0	0	0	0	0	0	0	0	0	0	0	0	0	0.324	0	0.144	0	0.273	0.065
SP112797	DO51055	CPCG0094-F1	PRAD-CA	CPCG0094	BRCA-intact,MMS22L-LOH	BRCA-intact,MMS22L-LOH.TP53LOH	BRCA-intact,MMS22L-LOH.TP53LOH	5	71	0	0	0	1	1513.94	0	86.688	0	1161	0	0	334.368	0	0	0	0	0	0	0	0	0	0	0	0	0	0	0	0	0	0	0	0	0	0	0.489	0	0.028	0	0.375	0
SP112799	DO51056	CPCG0095-F1	PRAD-CA	CPCG0095	BRCA-intact,MMS22L-normal/gain	BRCA-intact,MMS22L-normal/gain.TP53LOH	BRCA-intact,MMS22L-normal/gain.TP53LOH	1	74	0	0	0	0	1208.31	0	426.039	0	657.111	0	0	113.129	0	0	0	0	0	0	0	0	0	0	0	0	0	0	0	0	0	0	0	0	0	0	0.502	0	0.177	0	0.273	0
SP112801	DO51057	CPCG0098-F1	PRAD-CA	CPCG0098	BRCA-intact,MMS22L-normal/gain	BRCA-intact,MMS22L-normal/gain.TP53WT	BRCA-intact,MMS22L-normal/gain.TP53WT	5	49	0	0	8	4	1048.61	0	407.571	0	1934.97	0	0	565.851	0	0	0	0	0	0	0	0	0	0	0	0	0	0	0	0	0	0	0	0	0	0	0.265	0	0.103	0	0.489	0
SP112807	DO51060	CPCG0121-F1	PRAD-CA	CPCG0121	BRCA-intact,MMS22L-normal/gain	BRCA-intact,MMS22L-normal/gain.TP53WT	BRCA-intact,MMS22L-normal/gain.TP53WT	2	43	1	0	4	0	1569.47	0	303.768	0	1092.72	0	0	1253.04	0	0	0	0	0	0	0	0	0	0	0	0	0	0	0	0	0	0	0	0	0	0	0.372	0	0.072	0	0.259	0
SP112809	DO51061	CPCG0123-F1	PRAD-CA	CPCG0123	BRCA-intact,MMS22L-normal/gain	BRCA-intact,MMS22L-normal/gain.TP53LOH	BRCA-intact,MMS22L-normal/gain.TP53LOH	6	138	0	0	6	7	1726.92	0	71.955	0	1218.44	0	0	1779.69	0	0	0	0	0	0	0	0	0	0	0	0	0	0	0	0	0	0	0	0	0	0	0.36	0	0.015	0	0.254	0
SP112811	DO51062	CPCG0124-F1	PRAD-CA	CPCG0124	BRCA-intact,MMS22L-normal/gain	BRCA-intact,MMS22L-normal/gain.TP53WT	BRCA-intact,MMS22L-normal/gain.TP53WT	0	160	4	1	0	0	858.155	0	177.449	0	1166.51	37.817	0	669.07	0	0	0	0	0	0	0	0	0	0	0	0	0	0	0	0	0	0	0	0	0	0	0.295	0	0.061	0	0.401	0.013
SP112813	DO51063	CPCG0127-F1	PRAD-CA	CPCG0127	BRCA-intact,MMS22L-normal/gain	BRCA-intact,MMS22L-normal/gain.TP53WT	BRCA-intact,MMS22L-normal/gain.TP53WT	0	27	0	0	2	5	392.229	0	106.434	0	1084.05	0	0	388.287	0	0	0	0	0	0	0	0	0	0	0	0	0	0	0	0	0	0	0	0	0	0	0.199	0	0.054	0	0.55	0
SP112815	DO51064	CPCG0128-F1	PRAD-CA	CPCG0128	BRCA-intact,MMS22L-normal/gain	BRCA-intact,MMS22L-normal/gain.TP53WT	BRCA-intact,MMS22L-normal/gain.TP53WT	7	28	0	0	2	13	978.9	0	234.936	0	1230.15	75.049	0	743.964	0	0	0	0	0	0	0	0	0	0	0	0	0	0	0	0	0	0	0	0	0	0	0.3	0	0.072	0	0.377	0.023
SP112817	DO51065	CPCG0154-F1	PRAD-CA	CPCG0154	BRCA-intact,MMS22L-normal/gain	BRCA-intact,MMS22L-normal/gain.TP53WT	BRCA-intact,MMS22L-normal/gain.TP53WT	0	117	3	1	0	0	942.448	0	361.192	0	806.104	0	0	279.864	0	0	0	0	0	0	0	0	0	0	0	0	0	0	0	0	0	0	0	0	0	0	0.394	0	0.151	0	0.337	0
SP112819	DO51066	CPCG0158-F1	PRAD-CA	CPCG0158	BRCA-intact,MMS22L-normal/gain	BRCA-intact,MMS22L-normal/gain.TP53LOH	BRCA-intact,MMS22L-normal/gain.TP53LOH	12	99	0	0	1	6	1221.28	0	414.236	0	914.176	242.828	0	774.907	0	0	0	0	0	0	0	0	0	0	0	0	0	0	0	0	0	0	0	0	0	0	0.342	0	0.116	0	0.256	0.068
SP112821	DO51067	CPCG0166-F1	PRAD-CA	CPCG0166	BRCA-intact,MMS22L-normal/gain	BRCA-intact,MMS22L-normal/gain.TP53WT	BRCA-intact,MMS22L-normal/gain.TP53WT	2	117	3	0	0	0	765.612	0	0	0	1462.7	0	0	132.328	0	0	0	0	0	0	0	0	0	0	0	0	0	0	0	0	0	0	0	0	0	0	0.324	0	0	0	0.619	0
SP112823	DO51068	CPCG0182-F1	PRAD-CA	CPCG0182	BRCA-intact,MMS22L-normal/gain	BRCA-intact,MMS22L-normal/gain.TP53WT	BRCA-intact,MMS22L-normal/gain.TP53WT	0	46	0	0	7	1	1059.25	0	93.66	0	704.68	0	0	372.41	0	0	0	0	0	0	0	0	0	0	0	0	0	0	0	0	0	0	0	0	0	0	0.475	0	0.042	0	0.316	0
SP112825	DO51069	CPCG0185-F1	PRAD-CA	CPCG0185	BRCA-intact,MMS22L-normal/gain	BRCA-intact,MMS22L-normal/gain.TP53WT	BRCA-intact,MMS22L-normal/gain.TP53WT	3	45	3	0	2	1	974.118	0	345.567	0	1014.93	0	0	389.103	0	0	0	0	0	0	0	0	0	0	0	0	0	0	0	0	0	0	0	0	0	0	0.358	0	0.127	0	0.373	0
SP112827	DO51070	CPCG0189-F1	PRAD-CA	CPCG0189	BRCA-intact,MMS22L-normal/gain	BRCA-intact,MMS22L-normal/gain.TP53mut.LOH	BRCA-intact,MMS22L-normal/gain.TP53LOH	4	87	0	0	0	0	1306	0	302.992	0	477.996	39.18	0	483.22	0	0	0	0	0	0	0	0	0	0	0	0	0	0	0	0	0	0	0	0	0	0	0.5	0	0.116	0	0.183	0.015
SP112831	DO51072	CPCG0191-F1	PRAD-CA	CPCG0191	BRCA-intact,MMS22L-normal/gain	BRCA-intact,MMS22L-normal/gain.TP53WT	BRCA-intact,MMS22L-normal/gain.TP53WT	5	129	1	0	2	0	860.218	0	307.702	0	806.314	0	0	271.766	0	0	0	0	0	0	0	0	0	0	0	0	0	0	0	0	0	0	0	0	0	0	0.383	0	0.137	0	0.359	0
SP112833	DO51073	CPCG0196-F1	PRAD-CA	CPCG0196	BRCA-intact,MMS22L-normal/gain	BRCA-intact,MMS22L-normal/gain.TP53mut	BRCA-intact,MMS22L-normal/gain.TP53WT	10	63	0	0	0	26	733.516	0	545.514	0	1658.12	0	0	144.854	0	0	0	0	0	0	0	0	0	0	0	0	0	0	0	0	0	0	0	0	0	0	0.238	0	0.177	0	0.538	0
SP112835	DO51074	CPCG0199-F1	PRAD-CA	CPCG0199	BRCA-intact,MMS22L-LOH	BRCA-intact,MMS22L-LOH.TP53mut	BRCA-intact,MMS22L-LOH.TP53WT	7	41	0	0	1	18	706.236	0	308.4	0	1514.24	0	0	558.204	0	0	0	0	0	0	0	0	0	0	0	0	0	0	0	0	0	0	0	0	0	0	0.229	0	0.1	0	0.491	0
SP112837	DO51075	CPCG0201-F1	PRAD-CA	CPCG0201	BRCA-intact,MMS22L-LOH	BRCA-intact,MMS22L-LOH.TP53WT	BRCA-intact,MMS22L-LOH.TP53WT	14	175	0	0	20	27	340.548	0	200.836	0	1244.31	301.254	0	2283.42	0	0	0	0	0	0	0	0	0	0	0	0	0	0	0	0	0	0	0	0	0	0	0.078	0	0.046	0	0.285	0.069
SP112843	DO51078	CPCG0206-F1	PRAD-CA	CPCG0206	BRCA-intact,MMS22L-normal/gain	BRCA-intact,MMS22L-normal/gain.TP53WT	BRCA-intact,MMS22L-normal/gain.TP53WT	17	53	0	0	19	19	623.748	0	232.584	0	3509.9	142.722	0	777.042	0	0	0	0	0	0	0	0	0	0	0	0	0	0	0	0	0	0	0	0	0	0	0.118	0	0.044	0	0.664	0.027
SP112845	DO51079	CPCG0208-F1	PRAD-CA	CPCG0208	BRCA-intact,MMS22L-normal/gain	BRCA-intact,MMS22L-normal/gain.TP53WT	BRCA-intact,MMS22L-normal/gain.TP53WT	2	81	0	0	0	2	797.742	0	273.735	0	1209.65	28.677	0	297.198	0	0	0	0	0	0	0	0	0	0	0	0	0	0	0	0	0	0	0	0	0	0	0.306	0	0.105	0	0.464	0.011
SP112847	DO51080	CPCG0210-F1	PRAD-CA	CPCG0210	BRCA-intact,MMS22L-normal/gain	BRCA-intact,MMS22L-normal/gain.TP53LOH	BRCA-intact,MMS22L-normal/gain.TP53LOH	4	64	1	0	4	0	708.458	0	216.41	0	1207.34	29.614	0	118.456	0	0	0	0	0	0	0	0	0	0	0	0	0	0	0	0	0	0	0	0	0	0	0.311	0	0.095	0	0.53	0.013
SP112849	DO51081	CPCG0211-F1	PRAD-CA	CPCG0211	BRCA-intact,MMS22L-normal/gain	BRCA-intact,MMS22L-normal/gain.TP53WT	BRCA-intact,MMS22L-normal/gain.TP53WT	3	140	3	1	0	0	998.032	0	569.772	0	1359.26	89.376	0	707.56	0	0	0	0	0	0	0	0	0	0	0	0	0	0	0	0	0	0	0	0	0	0	0.268	0	0.153	0	0.365	0.024
SP112853	DO51083	CPCG0213-F1	PRAD-CA	CPCG0213	BRCA-intact,MMS22L-normal/gain	BRCA-intact,MMS22L-normal/gain.TP53LOH	BRCA-intact,MMS22L-normal/gain.TP53LOH	8	72	0	0	16	1	1023.16	0	131.85	0	822.744	36.918	0	622.332	0	0	0	0	0	0	0	0	0	0	0	0	0	0	0	0	0	0	0	0	0	0	0.388	0	0.05	0	0.312	0.014
SP112855	DO51084	CPCG0217-F1	PRAD-CA	CPCG0217	BRCA-intact,MMS22L-normal/gain	BRCA-intact,MMS22L-normal/gain.TP53WT	BRCA-intact,MMS22L-normal/gain.TP53WT	4	15	0	0	1	2	614.38	0	234.26	0	910.52	28.73	0	422.11	0	0	0	0	0	0	0	0	0	0	0	0	0	0	0	0	0	0	0	0	0	0	0.278	0	0.106	0	0.412	0.013
SP112857	DO51085	CPCG0232-F1	PRAD-CA	CPCG0232	BRCA-intact,MMS22L-LOH	BRCA-intact,MMS22L-LOH.TP53LOH	BRCA-intact,MMS22L-LOH.TP53LOH	11	186	1	0	6	8	1121.77	0	437.007	0	1290.38	0	0	571.206	0	0	0	0	0	0	0	0	0	0	0	0	0	0	0	0	0	0	0	0	0	0	0.326	0	0.127	0	0.375	0
SP112859	DO51086	CPCG0233-F1	PRAD-CA	CPCG0233	BRCA-intact,MMS22L-LOH	BRCA-intact,MMS22L-LOH.TP53WT	BRCA-intact,MMS22L-LOH.TP53WT	17	105	0	0	34	32	485.3	0	1443.24	0	2211.28	0	0	80.18	0	0	0	0	0	0	0	0	0	0	0	0	0	0	0	0	0	0	0	0	0	0	0.115	0	0.342	0	0.524	0
SP112861	DO51087	CPCG0234-F1	PRAD-CA	CPCG0234	BRCA-deficient,MMS22L-normal/gain	BRCA-deficient,MMS22L-normal/gain.TP53mut	BRCA-deficient,MMS22L-normal/gain.TP53mut	0	12	0	0	0	1	92.103	0	0	0	1091.28	0	0	1610.41	0	0	0	0	0	0	0	0	0	0	0	0	0	0	0	0	0	0	0	0	0	0	0.033	0	0	0	0.391	0
SP112863	DO51088	CPCG0236-F1	PRAD-CA	CPCG0236	BRCA-intact,MMS22L-LOH	BRCA-intact,MMS22L-LOH.TP53WT	BRCA-intact,MMS22L-LOH.TP53WT	11	131	0	0	16	18	744.224	0	382.846	0	2078.82	0	0	375.69	0	0	0	0	0	0	0	0	0	0	0	0	0	0	0	0	0	0	0	0	0	0	0.208	0	0.107	0	0.581	0
SP112865	DO51089	CPCG0238-F1	PRAD-CA	CPCG0238	BRCA-intact,MMS22L-normal/gain	BRCA-intact,MMS22L-normal/gain.TP53WT	BRCA-intact,MMS22L-normal/gain.TP53WT	5	107	0	0	9	15	1315.76	0	204.228	0	1011.1	0	0	816.912	0	0	0	0	0	0	0	0	0	0	0	0	0	0	0	0	0	0	0	0	0	0	0.393	0	0.061	0	0.302	0
SP112867	DO51090	CPCG0241-F1	PRAD-CA	CPCG0241	BRCA-intact,MMS22L-normal/gain	BRCA-intact,MMS22L-normal/gain.TP53WT	BRCA-intact,MMS22L-normal/gain.TP53WT	4	196	6	0	5	0	855.141	0	292.623	0	1167.65	0	0	528.426	0	0	0	0	0	0	0	0	0	0	0	0	0	0	0	0	0	0	0	0	0	0	0.301	0	0.103	0	0.411	0
SP112869	DO51091	CPCG0242-F1	PRAD-CA	CPCG0242	BRCA-intact,MMS22L-normal/gain	BRCA-intact,MMS22L-normal/gain.TP53WT	BRCA-intact,MMS22L-normal/gain.TP53WT	24	105	0	0	30	1	1420.67	0	3474.3	0	1083.08	0	0	1054.95	0	0	0	0	0	0	0	0	0	0	0	0	0	0	0	0	0	0	0	0	0	0	0.202	0	0.494	0	0.154	0
SP112871	DO51092	CPCG0246-F1	PRAD-CA	CPCG0246	BRCA-intact,MMS22L-normal/gain	BRCA-intact,MMS22L-normal/gain.TP53WT	BRCA-intact,MMS22L-normal/gain.TP53WT	4	11	0	0	0	6	1186.25	0	562.25	0	1238.25	0	0	263.25	0	0	0	0	0	0	0	0	0	0	0	0	0	0	0	0	0	0	0	0	0	0	0.365	0	0.173	0	0.381	0
SP112873	DO51093	CPCG0248-F1	PRAD-CA	CPCG0248	BRCA-intact,MMS22L-normal/gain	BRCA-intact,MMS22L-normal/gain.TP53WT	BRCA-intact,MMS22L-normal/gain.TP53WT	4	104	1	1	0	0	994.264	0	389.644	0	1353.68	0	0	624.774	0	0	0	0	0	0	0	0	0	0	0	0	0	0	0	0	0	0	0	0	0	0	0.296	0	0.116	0	0.403	0
SP112875	DO51094	CPCG0249-F1	PRAD-CA	CPCG0249	BRCA-intact,MMS22L-normal/gain	BRCA-intact,MMS22L-normal/gain.TP53WT	BRCA-intact,MMS22L-normal/gain.TP53WT	24	146	0	0	22	49	657.792	0	1078.05	0	6970.77	0	0	420.256	0	0	0	0	0	0	0	0	0	0	0	0	0	0	0	0	0	0	0	0	0	0	0.072	0	0.118	0	0.763	0
SP112877	DO51095	CPCG0250-F1	PRAD-CA	CPCG0250	BRCA-intact,MMS22L-normal/gain	BRCA-intact,MMS22L-normal/gain.TP53WT	BRCA-intact,MMS22L-normal/gain.TP53WT	0	1	0	0	6	0	160.064	0	29.28	0	246.928	0	0	51.728	0	0	0	0	0	0	0	0	0	0	0	0	0	0	0	0	0	0	0	0	0	0	0.328	0	0.06	0	0.506	0
SP112879	DO51096	CPCG0251-F1	PRAD-CA	CPCG0251	BRCA-intact,MMS22L-LOH	BRCA-intact,MMS22L-LOH.TP53WT	BRCA-intact,MMS22L-LOH.TP53WT	0	99	0	0	0	0	601.409	0	270.53	0	1165.36	0	0	41.62	0	0	0	0	0	0	0	0	0	0	0	0	0	0	0	0	0	0	0	0	0	0	0.289	0	0.13	0	0.56	0
SP112881	DO51097	CPCG0255-F1	PRAD-CA	CPCG0255	BRCA-intact,MMS22L-normal/gain	BRCA-intact,MMS22L-normal/gain.TP53WT	BRCA-intact,MMS22L-normal/gain.TP53WT	0	21	5	0	8	0	641.816	0	193.424	0	940.744	0	0	422.016	0	0	0	0	0	0	0	0	0	0	0	0	0	0	0	0	0	0	0	0	0	0	0.292	0	0.088	0	0.428	0
SP112883	DO51098	CPCG0256-F1	PRAD-CA	CPCG0256	BRCA-intact,MMS22L-normal/gain	BRCA-intact,MMS22L-normal/gain.TP53WT	BRCA-intact,MMS22L-normal/gain.TP53WT	5	61	0	0	7	2	1008.99	0	264.519	0	872.64	76.356	0	504.495	0	0	0	0	0	0	0	0	0	0	0	0	0	0	0	0	0	0	0	0	0	0	0.37	0	0.097	0	0.32	0.028
SP112885	DO51099	CPCG0258-F1	PRAD-CA	CPCG0258	BRCA-intact,MMS22L-normal/gain	BRCA-intact,MMS22L-normal/gain.TP53WT	BRCA-intact,MMS22L-normal/gain.TP53WT	0	39	0	0	6	3	1742.76	0	424.705	0	357.338	0	0	404.202	0	0	0	0	0	0	0	0	0	0	0	0	0	0	0	0	0	0	0	0	0	0	0.595	0	0.145	0	0.122	0
SP112887	DO51100	CPCG0259-F1	PRAD-CA	CPCG0259	BRCA-intact,MMS22L-normal/gain	BRCA-intact,MMS22L-normal/gain.TP53WT	BRCA-intact,MMS22L-normal/gain.TP53WT	0	0	0	0	0	0	564.33	0	228.626	0	1638	0	0	436.994	0	0	0	0	0	0	0	0	0	0	0	0	0	0	0	0	0	0	0	0	0	0	0.195	0	0.079	0	0.566	0
SP112891	DO51102	CPCG0262-F1	PRAD-CA	CPCG0262	BRCA-intact,MMS22L-normal/gain	BRCA-intact,MMS22L-normal/gain.TP53WT	BRCA-intact,MMS22L-normal/gain.TP53WT	4	27	0	0	16	3	1010.62	0	280.584	0	688.47	0	0	618.324	0	0	0	0	0	0	0	0	0	0	0	0	0	0	0	0	0	0	0	0	0	0	0.389	0	0.108	0	0.265	0
SP112893	DO51103	CPCG0263-F1	PRAD-CA	CPCG0263	BRCA-intact,MMS22L-normal/gain	BRCA-intact,MMS22L-normal/gain.TP53mut	BRCA-intact,MMS22L-normal/gain.TP53mut	1	59	0	0	0	2	673.785	0	240.87	0	1969.28	0	0	374.325	0	0	0	0	0	0	0	0	0	0	0	0	0	0	0	0	0	0	0	0	0	0	0.207	0	0.074	0	0.605	0
SP112895	DO51104	CPCG0265-F1	PRAD-CA	CPCG0265	BRCA-intact,MMS22L-normal/gain	BRCA-intact,MMS22L-normal/gain.TP53WT	BRCA-intact,MMS22L-normal/gain.TP53WT	4	96	0	0	0	0	1713.83	0	379.512	0	433.728	0	0	484.932	0	0	0	0	0	0	0	0	0	0	0	0	0	0	0	0	0	0	0	0	0	0	0.569	0	0.126	0	0.144	0
SP112897	DO51105	CPCG0266-F1	PRAD-CA	CPCG0266	BRCA-intact,MMS22L-normal/gain	BRCA-intact,MMS22L-normal/gain.TP53WT	BRCA-intact,MMS22L-normal/gain.TP53WT	0	147	2	1	0	0	1578.6	0	100.855	0	2003.94	0	0	701.6	0	0	0	0	0	0	0	0	0	0	0	0	0	0	0	0	0	0	0	0	0	0	0.36	0	0.023	0	0.457	0
SP112899	DO51106	CPCG0267-F1	PRAD-CA	CPCG0267	BRCA-intact,MMS22L-normal/gain	BRCA-intact,MMS22L-normal/gain.TP53WT	BRCA-intact,MMS22L-normal/gain.TP53WT	0	100	2	0	0	0	551.096	0	287.66	0	1931.86	0	0	257.38	0	0	0	0	0	0	0	0	0	0	0	0	0	0	0	0	0	0	0	0	0	0	0.182	0	0.095	0	0.638	0
SP112901	DO51107	CPCG0268-F1	PRAD-CA	CPCG0268	BRCA-intact,MMS22L-LOH	BRCA-intact,MMS22L-LOH.TP53WT	BRCA-intact,MMS22L-LOH.TP53WT	14	32	0	0	14	16	772.24	0	226.156	0	1475.53	0	0	284.074	0	0	0	0	0	0	0	0	0	0	0	0	0	0	0	0	0	0	0	0	0	0	0.28	0	0.082	0	0.535	0
SP112903	DO51108	CPCG0269-F1	PRAD-CA	CPCG0269	BRCA-intact,MMS22L-normal/gain	BRCA-intact,MMS22L-normal/gain.TP53WT	BRCA-intact,MMS22L-normal/gain.TP53WT	2	2	0	0	0	1	1146.79	0	271.75	0	3516.45	0	0	494.585	0	0	0	0	0	0	0	0	0	0	0	0	0	0	0	0	0	0	0	0	0	0	0.211	0	0.05	0	0.647	0
SP112905	DO51109	CPCG0324-F1	PRAD-CA	CPCG0324	BRCA-intact,MMS22L-LOH	BRCA-intact,MMS22L-LOH.TP53LOH	BRCA-intact,MMS22L-LOH.TP53LOH	5	53	0	0	7	8	1373.2	0	206.646	0	743.259	66.66	0	943.239	0	0	0	0	0	0	0	0	0	0	0	0	0	0	0	0	0	0	0	0	0	0	0.412	0	0.062	0	0.223	0.02
SP112907	DO51110	CPCG0331-F1	PRAD-CA	CPCG0331	BRCA-intact,MMS22L-LOH	BRCA-intact,MMS22L-LOH.TP53WT	BRCA-intact,MMS22L-LOH.TP53WT	9	133	3	0	3	0	1832.64	0	0	0	1788.48	165.6	0	1733.28	0	0	0	0	0	0	0	0	0	0	0	0	0	0	0	0	0	0	0	0	0	0	0.332	0	0	0	0.324	0.03
SP112909	DO51111	CPCG0334-F1	PRAD-CA	CPCG0334	BRCA-intact,MMS22L-normal/gain	BRCA-intact,MMS22L-normal/gain.TP53WT	BRCA-intact,MMS22L-normal/gain.TP53WT	3	55	0	0	11	1	1371.31	0	251.664	0	2917.25	0	0	600.912	0	0	0	0	0	0	0	0	0	0	0	0	0	0	0	0	0	0	0	0	0	0	0.267	0	0.049	0	0.568	0
SP112911	DO51112	CPCG0336-F1	PRAD-CA	CPCG0336	BRCA-intact,MMS22L-normal/gain	BRCA-intact,MMS22L-normal/gain.TP53LOH	BRCA-intact,MMS22L-normal/gain.TP53LOH	3	69	0	0	6	0	1249.91	0	461.196	0	296.324	0	0	218.344	0	0	0	0	0	0	0	0	0	0	0	0	0	0	0	0	0	0	0	0	0	0	0.561	0	0.207	0	0.133	0
SP112913	DO51113	CPCG0339-F1	PRAD-CA	CPCG0339	BRCA-intact,MMS22L-normal/gain	BRCA-intact,MMS22L-normal/gain.TP53WT	BRCA-intact,MMS22L-normal/gain.TP53WT	6	34	0	0	0	5	824.148	0	763.1	0	5898.76	0	0	144.989	0	0	0	0	0	0	0	0	0	0	0	0	0	0	0	0	0	0	0	0	0	0	0.108	0	0.1	0	0.773	0
SP112915	DO51114	CPCG0340-F1	PRAD-CA	CPCG0340	BRCA-intact,MMS22L-normal/gain	BRCA-intact,MMS22L-normal/gain.TP53WT	BRCA-intact,MMS22L-normal/gain.TP53WT	7	88	0	0	0	17	1363.05	0	327.132	0	1555.97	0	0	952.038	0	0	0	0	0	0	0	0	0	0	0	0	0	0	0	0	0	0	0	0	0	0	0.325	0	0.078	0	0.371	0
SP112917	DO51115	CPCG0341-F1	PRAD-CA	CPCG0341	BRCA-intact,MMS22L-normal/gain	BRCA-intact,MMS22L-normal/gain.TP53WT	BRCA-intact,MMS22L-normal/gain.TP53WT	0	25	0	0	7	0	826.344	0	283.432	0	1796.4	0	0	1089.82	0	0	0	0	0	0	0	0	0	0	0	0	0	0	0	0	0	0	0	0	0	0	0.207	0	0.071	0	0.45	0
SP112919	DO51116	CPCG0342-F1	PRAD-CA	CPCG0342	BRCA-intact,MMS22L-normal/gain	BRCA-intact,MMS22L-normal/gain.TP53LOH	BRCA-intact,MMS22L-normal/gain.TP53LOH	0	85	1	0	2	0	1156.44	0	107.64	0	954.96	0	0	540.96	0	0	0	0	0	0	0	0	0	0	0	0	0	0	0	0	0	0	0	0	0	0	0.419	0	0.039	0	0.346	0
SP112921	DO51117	CPCG0344-F1	PRAD-CA	CPCG0344	BRCA-intact,MMS22L-normal/gain	BRCA-intact,MMS22L-normal/gain.TP53WT	BRCA-intact,MMS22L-normal/gain.TP53WT	17	85	0	0	1	20	561.432	0	516.216	0	2550.94	0	0	139.416	0	0	0	0	0	0	0	0	0	0	0	0	0	0	0	0	0	0	0	0	0	0	0.149	0	0.137	0	0.677	0
SP112923	DO51118	CPCG0345-F1	PRAD-CA	CPCG0345	BRCA-intact,MMS22L-normal/gain	BRCA-intact,MMS22L-normal/gain.TP53WT	BRCA-intact,MMS22L-normal/gain.TP53WT	10	14	0	0	2	0	1542.62	0	281.358	0	879.648	0	0	530.376	0	0	0	0	0	0	0	0	0	0	0	0	0	0	0	0	0	0	0	0	0	0	0.477	0	0.087	0	0.272	0
SP112927	DO51120	CPCG0348-F1	PRAD-CA	CPCG0348	BRCA-intact,MMS22L-normal/gain	BRCA-intact,MMS22L-normal/gain.TP53LOH	BRCA-intact,MMS22L-normal/gain.TP53LOH	2	51	1	0	5	0	1364.08	0	80.92	0	485.52	43.35	0	916.13	0	0	0	0	0	0	0	0	0	0	0	0	0	0	0	0	0	0	0	0	0	0	0.472	0	0.028	0	0.168	0.015
SP112929	DO51121	CPCG0350-F1	PRAD-CA	CPCG0350	BRCA-intact,MMS22L-normal/gain	BRCA-intact,MMS22L-normal/gain.TP53WT	BRCA-intact,MMS22L-normal/gain.TP53WT	7	240	6	2	0	0	827.905	0	465.036	0	1324.65	38.753	0	870.181	0	0	0	0	0	0	0	0	0	0	0	0	0	0	0	0	0	0	0	0	0	0	0.235	0	0.132	0	0.376	0.011
SP112931	DO51122	CPCG0352-F1	PRAD-CA	CPCG0352	BRCA-intact,MMS22L-normal/gain	BRCA-intact,MMS22L-normal/gain.TP53WT	BRCA-intact,MMS22L-normal/gain.TP53WT	1	32	0	0	10	0	840.409	0	177.73	0	1134.93	0	0	385.928	0	0	0	0	0	0	0	0	0	0	0	0	0	0	0	0	0	0	0	0	0	0	0.331	0	0.07	0	0.447	0
SP112933	DO51123	CPCG0353-F1	PRAD-CA	CPCG0353	BRCA-intact,MMS22L-normal/gain	BRCA-intact,MMS22L-normal/gain.TP53mut.deeploss	BRCA-intact,MMS22L-normal/gain.TP53deeploss	12	155	2	2	4	0	1253.09	0	396.66	0	622.035	0	0	706.175	0	0	0	0	0	0	0	0	0	0	0	0	0	0	0	0	0	0	0	0	0	0	0.417	0	0.132	0	0.207	0
SP112935	DO51124	CPCG0354-F1	PRAD-CA	CPCG0354	BRCA-intact,MMS22L-normal/gain	BRCA-intact,MMS22L-normal/gain.TP53LOH	BRCA-intact,MMS22L-normal/gain.TP53LOH	0	118	0	0	10	0	1540.6	0	133.065	0	561.83	0	0	724.465	0	0	0	0	0	0	0	0	0	0	0	0	0	0	0	0	0	0	0	0	0	0	0.521	0	0.045	0	0.19	0
SP112939	DO51126	CPCG0356-F1	PRAD-CA	CPCG0356	BRCA-intact,MMS22L-normal/gain	BRCA-intact,MMS22L-normal/gain.TP53WT	BRCA-intact,MMS22L-normal/gain.TP53WT	0	68	2	0	0	0	1140.16	0	63.625	0	511.545	0	0	829.67	0	0	0	0	0	0	0	0	0	0	0	0	0	0	0	0	0	0	0	0	0	0	0.448	0	0.025	0	0.201	0
SP112941	DO51127	CPCG0357-F1	PRAD-CA	CPCG0357	BRCA-intact,MMS22L-normal/gain	BRCA-intact,MMS22L-normal/gain.TP53deeploss	BRCA-intact,MMS22L-normal/gain.TP53deeploss	16	185	6	2	7	0	904.445	0	320.822	0	747.447	0	0	1436.87	0	0	0	0	0	0	0	0	0	0	0	0	0	0	0	0	0	0	0	0	0	0	0.265	0	0.094	0	0.219	0
SP112943	DO51128	CPCG0358-F1	PRAD-CA	CPCG0358	BRCA-intact,MMS22L-normal/gain	BRCA-intact,MMS22L-normal/gain.TP53mut.LOH	BRCA-intact,MMS22L-normal/gain.TP53mut.LOH	0	4	0	0	0	1	769.824	0	262.44	0	835.434	0	0	319.302	0	0	0	0	0	0	0	0	0	0	0	0	0	0	0	0	0	0	0	0	0	0	0.352	0	0.12	0	0.382	0
SP112945	DO51129	CPCG0360-F1	PRAD-CA	CPCG0360	BRCA-intact,MMS22L-LOH	BRCA-intact,MMS22L-LOH.TP53WT	BRCA-intact,MMS22L-LOH.TP53WT	19	37	0	0	11	25	757.326	0	341.802	0	1615.18	0	0	636.69	0	0	0	0	0	0	0	0	0	0	0	0	0	0	0	0	0	0	0	0	0	0	0.226	0	0.102	0	0.482	0
SP112949	DO51131	CPCG0362-F1	PRAD-CA	CPCG0362	BRCA-intact,MMS22L-normal/gain	BRCA-intact,MMS22L-normal/gain.TP53LOH	BRCA-intact,MMS22L-normal/gain.TP53LOH	4	32	0	0	0	6	845.875	0	217.75	0	311.55	0	0	299.825	0	0	0	0	0	0	0	0	0	0	0	0	0	0	0	0	0	0	0	0	0	0	0.505	0	0.13	0	0.186	0
SP112951	DO51132	CPCG0363-F1	PRAD-CA	CPCG0363	BRCA-intact,MMS22L-normal/gain	BRCA-intact,MMS22L-normal/gain.TP53WT	BRCA-intact,MMS22L-normal/gain.TP53WT	0	13	0	0	4	2	179.2	0	0	0	199.36	0	0	176.96	0	0	0	0	0	0	0	0	0	0	0	0	0	0	0	0	0	0	0	0	0	0	0.32	0	0	0	0.356	0
SP112953	DO51133	CPCG0364-F1	PRAD-CA	CPCG0364	BRCA-intact,MMS22L-normal/gain	BRCA-intact,MMS22L-normal/gain.TP53WT	BRCA-intact,MMS22L-normal/gain.TP53WT	4	98	1	0	0	0	1031.48	0	535	0	1429.52	0	0	1288.28	0	0	0	0	0	0	0	0	0	0	0	0	0	0	0	0	0	0	0	0	0	0	0.241	0	0.125	0	0.334	0
SP112955	DO51134	CPCG0365-F1	PRAD-CA	CPCG0365	BRCA-intact,MMS22L-normal/gain	BRCA-intact,MMS22L-normal/gain.TP53WT	BRCA-intact,MMS22L-normal/gain.TP53WT	0	33	1	0	6	0	1008.83	0	222.443	0	1713.75	0	0	187.98	0	0	0	0	0	0	0	0	0	0	0	0	0	0	0	0	0	0	0	0	0	0	0.322	0	0.071	0	0.547	0
SP112957	DO51135	CPCG0366-F1	PRAD-CA	CPCG0366	BRCA-intact,MMS22L-normal/gain	BRCA-intact,MMS22L-normal/gain.TP53WT	BRCA-intact,MMS22L-normal/gain.TP53WT	1	291	4	1	0	0	766.224	0	475.76	0	3315.3	0	0	450.72	0	0	0	0	0	0	0	0	0	0	0	0	0	0	0	0	0	0	0	0	0	0	0.153	0	0.095	0	0.662	0
SP112959	DO51136	CPCG0368-F1	PRAD-CA	CPCG0368	BRCA-intact,MMS22L-normal/gain	BRCA-intact,MMS22L-normal/gain.TP53WT	BRCA-intact,MMS22L-normal/gain.TP53WT	0	1	0	0	4	1	138.6	0	50.85	0	139.05	0	0	121.5	0	0	0	0	0	0	0	0	0	0	0	0	0	0	0	0	0	0	0	0	0	0	0.308	0	0.113	0	0.309	0
SP112961	DO51137	CPCG0369-F1	PRAD-CA	CPCG0369	BRCA-intact,MMS22L-LOH	BRCA-intact,MMS22L-LOH.TP53mut.LOH	BRCA-intact,MMS22L-LOH.TP53LOH	6	77	3	0	32	2	1758.54	0	0	0	384.888	49.77	0	1124.8	0	0	0	0	0	0	0	0	0	0	0	0	0	0	0	0	0	0	0	0	0	0	0.53	0	0	0	0.116	0.015
SP112963	DO51138	CPCG0371-F1	PRAD-CA	CPCG0371	BRCA-intact,MMS22L-normal/gain	BRCA-intact,MMS22L-normal/gain.TP53WT	BRCA-intact,MMS22L-normal/gain.TP53WT	3	131	2	1	1	0	1898	0	123.862	0	936.251	0	0	684.884	0	0	0	0	0	0	0	0	0	0	0	0	0	0	0	0	0	0	0	0	0	0	0.521	0	0.034	0	0.257	0
SP112965	DO51139	CPCG0372-F1	PRAD-CA	CPCG0372	BRCA-intact,MMS22L-normal/gain	BRCA-intact,MMS22L-normal/gain.TP53WT	BRCA-intact,MMS22L-normal/gain.TP53WT	0	96	0	0	11	0	907.184	0	109.74	0	1448.57	0	0	1192.51	0	0	0	0	0	0	0	0	0	0	0	0	0	0	0	0	0	0	0	0	0	0	0.248	0	0.03	0	0.396	0
SP112967	DO51140	CPCG0373-F1	PRAD-CA	CPCG0373	BRCA-intact,MMS22L-normal/gain	BRCA-intact,MMS22L-normal/gain.TP53WT	BRCA-intact,MMS22L-normal/gain.TP53WT	3	12	0	0	0	3	138.481	0	47.523	0	202.867	0	0	122.129	0	0	0	0	0	0	0	0	0	0	0	0	0	0	0	0	0	0	0	0	0	0	0.271	0	0.093	0	0.397	0
SP112969	DO51141	CPCG0374-F1	PRAD-CA	CPCG0374	BRCA-intact,MMS22L-LOH	BRCA-intact,MMS22L-LOH.TP53WT	BRCA-intact,MMS22L-LOH.TP53WT	1	5	0	0	2	5	744.475	0	446.2	0	1020.92	0	0	213.4	0	0	0	0	0	0	0	0	0	0	0	0	0	0	0	0	0	0	0	0	0	0	0.307	0	0.184	0	0.421	0
SP112971	DO51142	CPCG0375-F1	PRAD-CA	CPCG0375	BRCA-intact,MMS22L-LOH	BRCA-intact,MMS22L-LOH.TP53WT	BRCA-intact,MMS22L-LOH.TP53WT	9	36	0	0	2	16	3201.88	0	204.951	0	0	0	0	464.04	0	0	0	0	0	0	0	0	0	0	0	0	0	0	0	0	0	0	0	0	0	0	0.828	0	0.053	0	0	0
SP112973	DO51143	CPCG0378-F1	PRAD-CA	CPCG0378	BRCA-intact,MMS22L-LOH	BRCA-intact,MMS22L-LOH.TP53WT	BRCA-intact,MMS22L-LOH.TP53WT	5	51	0	0	3	13	1498.98	0	410.435	0	1145.65	0	0	513.936	0	0	0	0	0	0	0	0	0	0	0	0	0	0	0	0	0	0	0	0	0	0	0.42	0	0.115	0	0.321	0
SP112975	DO51144	CPCG0379-F1	PRAD-CA	CPCG0379	BRCA-intact,MMS22L-normal/gain	BRCA-intact,MMS22L-normal/gain.TP53WT	BRCA-intact,MMS22L-normal/gain.TP53WT	12	107	1	0	5	3	1359.05	0	300.05	0	1062.53	0	0	808.37	0	0	0	0	0	0	0	0	0	0	0	0	0	0	0	0	0	0	0	0	0	0	0.385	0	0.085	0	0.301	0
SP112977	DO51145	CPCG0380-F1	PRAD-CA	CPCG0380	BRCA-intact,MMS22L-normal/gain	BRCA-intact,MMS22L-normal/gain.TP53WT	BRCA-intact,MMS22L-normal/gain.TP53WT	5	63	0	0	4	0	1090.76	0	449.312	0	928.184	0	0	487.74	0	0	0	0	0	0	0	0	0	0	0	0	0	0	0	0	0	0	0	0	0	0	0.369	0	0.152	0	0.314	0
SP112981	DO51147	CPCG0387-F1	PRAD-CA	CPCG0387	BRCA-intact,MMS22L-normal/gain	BRCA-intact,MMS22L-normal/gain.TP53WT	BRCA-intact,MMS22L-normal/gain.TP53WT	0	77	1	1	1	0	940.466	0	352.018	0	1011.39	0	0	323.121	0	0	0	0	0	0	0	0	0	0	0	0	0	0	0	0	0	0	0	0	0	0	0.358	0	0.134	0	0.385	0
SP112983	DO51148	CPCG0388-F1	PRAD-CA	CPCG0388	BRCA-intact,MMS22L-LOH	BRCA-intact,MMS22L-LOH.TP53WT	BRCA-intact,MMS22L-LOH.TP53WT	24	49	0	0	25	21	596.045	0	453.33	0	6716	0	0	629.625	0	0	0	0	0	0	0	0	0	0	0	0	0	0	0	0	0	0	0	0	0	0	0.071	0	0.054	0	0.8	0
SP112987	DO51150	CPCG0392-F1	PRAD-CA	CPCG0392	BRCA-intact,MMS22L-normal/gain	BRCA-intact,MMS22L-normal/gain.TP53LOH	BRCA-intact,MMS22L-normal/gain.TP53LOH	2	272	3	0	3	0	1404.83	0	154.63	0	990.29	46.06	0	694.19	0	0	0	0	0	0	0	0	0	0	0	0	0	0	0	0	0	0	0	0	0	0	0.427	0	0.047	0	0.301	0.014
SP112991	DO51152	CPCG0404-F1	PRAD-CA	CPCG0404	BRCA-intact,MMS22L-LOH	BRCA-intact,MMS22L-LOH.TP53WT	BRCA-intact,MMS22L-LOH.TP53WT	3	84	0	0	10	11	916.716	0	622.748	0	1624.56	0	0	703.976	0	0	0	0	0	0	0	0	0	0	0	0	0	0	0	0	0	0	0	0	0	0	0.237	0	0.161	0	0.42	0
SP112993	DO51153	CPCG0407-F1	PRAD-CA	CPCG0407	BRCA-intact,MMS22L-normal/gain	BRCA-intact,MMS22L-normal/gain.TP53LOH	BRCA-intact,MMS22L-normal/gain.TP53LOH	0	59	0	0	4	3	1009.63	0	203.868	0	1462.67	0	0	559.828	0	0	0	0	0	0	0	0	0	0	0	0	0	0	0	0	0	0	0	0	0	0	0.312	0	0.063	0	0.452	0
SP112995	DO51154	CPCG0409-F1	PRAD-CA	CPCG0409	BRCA-intact,MMS22L-normal/gain	BRCA-intact,MMS22L-normal/gain.TP53WT	BRCA-intact,MMS22L-normal/gain.TP53WT	2	107	3	0	6	0	899.58	0	199.045	0	979.715	0	0	504.075	0	0	0	0	0	0	0	0	0	0	0	0	0	0	0	0	0	0	0	0	0	0	0.348	0	0.077	0	0.379	0
SP112997	DO51155	CPCG0410-F1	PRAD-CA	CPCG0410	BRCA-intact,MMS22L-normal/gain	BRCA-intact,MMS22L-normal/gain.TP53mut.LOH	BRCA-intact,MMS22L-normal/gain.TP53LOH	3	121	0	1	16	0	1282.75	0	352.512	0	1015.1	0	0	610.368	0	0	0	0	0	0	0	0	0	0	0	0	0	0	0	0	0	0	0	0	0	0	0.393	0	0.108	0	0.311	0
SP112999	DO51156	CPCG0411-F1	PRAD-CA	CPCG0411	BRCA-intact,MMS22L-normal/gain	BRCA-intact,MMS22L-normal/gain.TP53WT	BRCA-intact,MMS22L-normal/gain.TP53WT	4	88	1	1	4	0	416.398	0	257.89	0	296.888	0	0	286.824	0	0	0	0	0	0	0	0	0	0	0	0	0	0	0	0	0	0	0	0	0	0	0.331	0	0.205	0	0.236	0
SP113001	DO51157	CPCG0412-F1	PRAD-CA	CPCG0412	BRCA-intact,MMS22L-normal/gain	BRCA-intact,MMS22L-normal/gain.TP53LOH	BRCA-intact,MMS22L-normal/gain.TP53LOH	6	43	0	0	0	6	1097.15	0	0	0	660.02	0	0	406.832	0	0	0	0	0	0	0	0	0	0	0	0	0	0	0	0	0	0	0	0	0	0	0.507	0	0	0	0.305	0
SP113003	DO51158	CPCG0413-F1	PRAD-CA	CPCG0413	BRCA-intact,MMS22L-LOH	BRCA-intact,MMS22L-LOH.TP53WT	BRCA-intact,MMS22L-LOH.TP53WT	0	21	0	0	11	2	269.845	0	27.915	0	1302.7	0	0	258.679	0	0	0	0	0	0	0	0	0	0	0	0	0	0	0	0	0	0	0	0	0	0	0.145	0	0.015	0	0.7	0
SP113005	DO51159	CPCG0414-F1	PRAD-CA	CPCG0414	BRCA-intact,MMS22L-normal/gain	BRCA-intact,MMS22L-normal/gain.TP53WT	BRCA-intact,MMS22L-normal/gain.TP53WT	0	15	0	0	5	0	369.963	0	149.985	0	518.837	0	0	71.104	0	0	0	0	0	0	0	0	0	0	0	0	0	0	0	0	0	0	0	0	0	0	0.333	0	0.135	0	0.467	0
SP114898	DO51953	A10A-0015_CRUK_PC_0015_M1	PRAD-UK	A10-0015_CRUK_PC_0015	BRCA-intact,MMS22L-normal/gain	BRCA-intact,MMS22L-normal/gain.TP53WT	BRCA-intact,MMS22L-normal/gain.TP53WT	330	129	0	2	0	0	1199.93	0	626.052	0	3935.18	0	0	1691.83	0	0	0	0	0	0	0	0	0	0	0	0	0	0	0	0	0	0	0	0	0	0	0.161	0	0.084	0	0.528	0
SP114900	DO51953	A10C-0015_CRUK_PC_0015_M2	PRAD-UK	A10-0015_CRUK_PC_0015	BRCA-intact,MMS22L-normal/gain	BRCA-intact,MMS22L-normal/gain.TP53WT	BRCA-intact,MMS22L-normal/gain.TP53WT	427	162	0	3	0	0	1171.66	0	1654.64	0	3783.31	0	0	2334.38	0	0	0	0	0	0	0	0	0	0	0	0	0	0	0	0	0	0	0	0	0	0	0.131	0	0.185	0	0.423	0
SP114901	DO51953	A10D-0015_CRUK_PC_0015_M3	PRAD-UK	A10-0015_CRUK_PC_0015	BRCA-intact,MMS22L-normal/gain	BRCA-intact,MMS22L-normal/gain.TP53WT	BRCA-intact,MMS22L-normal/gain.TP53WT	423	136	0	3	0	0	1175.72	0	1570.55	0	3641.21	0	0	2386.53	0	0	0	0	0	0	0	0	0	0	0	0	0	0	0	0	0	0	0	0	0	0	0.134	0	0.179	0	0.415	0
SP114903	DO51953	A10E-0015_CRUK_PC_0015_T1	PRAD-UK	A10-0015_CRUK_PC_0015	BRCA-intact,MMS22L-normal/gain	BRCA-intact,MMS22L-normal/gain.TP53WT	BRCA-intact,MMS22L-normal/gain.TP53WT	311	245	0	2	0	0	2387.11	0	784.455	0	4074.11	0	0	1189.34	0	0	0	0	0	0	0	0	0	0	0	0	0	0	0	0	0	0	0	0	0	0	0.283	0	0.093	0	0.483	0
SP114904	DO51954	A22A-0016_CRUK_PC_0016_M1	PRAD-UK	A22-0016_CRUK_PC_0016	BRCA-intact,MMS22L-LOH	BRCA-intact,MMS22L-LOH.TP53deeploss	BRCA-intact,MMS22L-LOH.TP53deeploss	4	205	5	2	5	0	2040.17	0	771.602	0	1922.47	0	0	1804.76	0	0	0	0	0	0	0	0	0	0	0	0	0	0	0	0	0	0	0	0	0	0	0.312	0	0.118	0	0.294	0
SP114906	DO51954	A22C-0016_CRUK_PC_0016_T1	PRAD-UK	A22-0016_CRUK_PC_0016	BRCA-intact,MMS22L-normal/gain	BRCA-intact,MMS22L-normal/gain.TP53deeploss	BRCA-intact,MMS22L-normal/gain.TP53deeploss	0	170	6	2	0	0	1844.06	0	355.68	0	1740.1	0	0	1532.16	0	0	0	0	0	0	0	0	0	0	0	0	0	0	0	0	0	0	0	0	0	0	0.337	0	0.065	0	0.318	0
SP114908	DO51954	A22D-0016_CRUK_PC_0016_M2	PRAD-UK	A22-0016_CRUK_PC_0016	BRCA-intact,MMS22L-normal/gain	BRCA-intact,MMS22L-normal/gain.TP53deeploss	BRCA-intact,MMS22L-normal/gain.TP53deeploss	0	173	6	2	3	0	2144.38	0	536.094	0	1817.79	0	0	1626.77	0	0	0	0	0	0	0	0	0	0	0	0	0	0	0	0	0	0	0	0	0	0	0.348	0	0.087	0	0.295	0
SP114910	DO51954	A22E-0016_CRUK_PC_0016_M3	PRAD-UK	A22-0016_CRUK_PC_0016	BRCA-intact,MMS22L-normal/gain	BRCA-intact,MMS22L-normal/gain.TP53deeploss	BRCA-intact,MMS22L-normal/gain.TP53deeploss	1	196	6	2	5	0	2254.05	0	798.458	0	2275.25	0	0	1738.24	0	0	0	0	0	0	0	0	0	0	0	0	0	0	0	0	0	0	0	0	0	0	0.319	0	0.113	0	0.322	0
SP114912	DO51954	A22F-0016_CRUK_PC_0016_M4	PRAD-UK	A22-0016_CRUK_PC_0016	BRCA-intact,MMS22L-normal/gain	BRCA-intact,MMS22L-normal/gain.TP53deeploss	BRCA-intact,MMS22L-normal/gain.TP53deeploss	1	182	5	2	7	0	2020.48	0	726.88	0	2032.8	0	0	1379.84	0	0	0	0	0	0	0	0	0	0	0	0	0	0	0	0	0	0	0	0	0	0	0.328	0	0.118	0	0.33	0
SP114914	DO51954	A22G-0016_CRUK_PC_0016_M5	PRAD-UK	A22-0016_CRUK_PC_0016	BRCA-intact,MMS22L-normal/gain	BRCA-intact,MMS22L-normal/gain.TP53deeploss	BRCA-intact,MMS22L-normal/gain.TP53deeploss	0	188	7	2	4	0	2306.44	0	759.924	0	1999.8	0	0	1593.17	0	0	0	0	0	0	0	0	0	0	0	0	0	0	0	0	0	0	0	0	0	0	0.346	0	0.114	0	0.3	0
SP114916	DO51954	A22H-0016_CRUK_PC_0016_M6	PRAD-UK	A22-0016_CRUK_PC_0016	BRCA-intact,MMS22L-normal/gain	BRCA-intact,MMS22L-normal/gain.TP53deeploss	BRCA-intact,MMS22L-normal/gain.TP53deeploss	2	222	1	3	27	0	2395.17	0	894.824	0	2031.86	0	0	1406.15	0	0	0	0	0	0	0	0	0	0	0	0	0	0	0	0	0	0	0	0	0	0	0.356	0	0.133	0	0.302	0
SP114917	DO51954	A22I-0016_CRUK_PC_0016_M7	PRAD-UK	A22-0016_CRUK_PC_0016	BRCA-intact,MMS22L-normal/gain	BRCA-intact,MMS22L-normal/gain.TP53deeploss	BRCA-intact,MMS22L-normal/gain.TP53deeploss	3	182	5	2	5	0	2030.72	0	488.642	0	2208.41	0	0	1611.88	0	0	0	0	0	0	0	0	0	0	0	0	0	0	0	0	0	0	0	0	0	0	0.32	0	0.077	0	0.348	0
SP114918	DO51954	A22J-0016_CRUK_PC_0016_M8	PRAD-UK	A22-0016_CRUK_PC_0016	BRCA-intact,MMS22L-normal/gain	BRCA-intact,MMS22L-normal/gain.TP53deeploss	BRCA-intact,MMS22L-normal/gain.TP53deeploss	0	178	5	2	6	0	2203.51	0	850.476	0	1913.57	0	0	1475.45	0	0	0	0	0	0	0	0	0	0	0	0	0	0	0	0	0	0	0	0	0	0	0.342	0	0.132	0	0.297	0
SP114920	DO51954	A22K-0016_CRUK_PC_0016_M9	PRAD-UK	A22-0016_CRUK_PC_0016	BRCA-intact,MMS22L-normal/gain	BRCA-intact,MMS22L-normal/gain.TP53deeploss	BRCA-intact,MMS22L-normal/gain.TP53deeploss	1	184	5	2	5	0	2176.83	0	883.728	0	1767.46	0	0	1669.99	0	0	0	0	0	0	0	0	0	0	0	0	0	0	0	0	0	0	0	0	0	0	0.335	0	0.136	0	0.272	0
SP114921	DO51955	A29A-0017_CRUK_PC_0017_M1	PRAD-UK	A29-0017_CRUK_PC_0017	BRCA-intact,MMS22L-normal/gain	BRCA-intact,MMS22L-normal/gain.TP53LOH	BRCA-intact,MMS22L-normal/gain.TP53LOH	65	238	4	0	19	0	2318.7	0	1788.15	0	3546.82	0	0	2161.5	0	0	0	0	0	0	0	0	0	0	0	0	0	0	0	0	0	0	0	0	0	0	0.236	0	0.182	0	0.361	0
SP114924	DO51955	A29C-0017_CRUK_PC_0017_T1	PRAD-UK	A29-0017_CRUK_PC_0017	BRCA-intact,MMS22L-LOH	BRCA-intact,MMS22L-LOH.TP53deeploss	BRCA-intact,MMS22L-LOH.TP53deeploss	67	237	0	0	0	12	1982.74	0	1735.78	0	1940.4	0	0	1390.03	0	0	0	0	0	0	0	0	0	0	0	0	0	0	0	0	0	0	0	0	0	0	0.281	0	0.246	0	0.275	0
SP114926	DO51956	A31A-0018_CRUK_PC_0018_M1	PRAD-UK	A31-0018_CRUK_PC_0018	BRCA-intact,MMS22L-deepdeletion	BRCA-intact,MMS22L-deepdeletion.TP53mut.LOH	BRCA-intact,MMS22L-deepdeletion.TP53LOH	15	133	0	0	0	20	1340.66	0	201.3	0	1151.44	161.04	0	1171.57	0	0	0	0	0	0	0	0	0	0	0	0	0	0	0	0	0	0	0	0	0	0	0.333	0	0.05	0	0.286	0.04
SP114930	DO51956	A31C-0018_CRUK_PC_0018_T1	PRAD-UK	A31-0018_CRUK_PC_0018	BRCA-intact,MMS22L-LOH	BRCA-intact,MMS22L-LOH.TP53mut.LOH	BRCA-intact,MMS22L-LOH.TP53LOH	15	183	0	0	8	15	1557.28	0	573.004	0	1280.02	55.452	0	1155.25	0	0	0	0	0	0	0	0	0	0	0	0	0	0	0	0	0	0	0	0	0	0	0.337	0	0.124	0	0.277	0.012
SP114932	DO51956	A31D-0018_CRUK_PC_0018_M2	PRAD-UK	A31-0018_CRUK_PC_0018	BRCA-intact,MMS22L-deepdeletion	BRCA-intact,MMS22L-deepdeletion.TP53mut.LOH	BRCA-intact,MMS22L-deepdeletion.TP53LOH	14	138	0	0	0	18	1386.08	0	328.614	0	1108.02	181.159	0	1217.56	0	0	0	0	0	0	0	0	0	0	0	0	0	0	0	0	0	0	0	0	0	0	0.329	0	0.078	0	0.263	0.043
SP114934	DO51956	A31E-0018_CRUK_PC_0018_M3	PRAD-UK	A31-0018_CRUK_PC_0018	BRCA-intact,MMS22L-deepdeletion	BRCA-intact,MMS22L-deepdeletion.TP53mut.LOH	BRCA-intact,MMS22L-deepdeletion.TP53LOH	13	177	0	0	0	12	1459.46	0	297.85	0	1174.38	89.355	0	1233.95	0	0	0	0	0	0	0	0	0	0	0	0	0	0	0	0	0	0	0	0	0	0	0.343	0	0.07	0	0.276	0.021
SP114935	DO51956	A31F-0018_CRUK_PC_0018_M4	PRAD-UK	A31-0018_CRUK_PC_0018	BRCA-intact,MMS22L-deepdeletion	BRCA-intact,MMS22L-deepdeletion.TP53mut.LOH	BRCA-intact,MMS22L-deepdeletion.TP53LOH	13	154	0	0	0	16	1353.4	0	164.862	0	1100.36	122.688	0	1096.52	0	0	0	0	0	0	0	0	0	0	0	0	0	0	0	0	0	0	0	0	0	0	0.353	0	0.043	0	0.287	0.032
SP114937	DO51958	A32A-0019_CRUK_PC_0019_M1	PRAD-UK	A32-0019_CRUK_PC_0019	BRCA-intact,MMS22L-deepdeletion	BRCA-intact,MMS22L-deepdeletion.TP53mut.LOH	BRCA-intact,MMS22L-deepdeletion.TP53LOH	10	141	3	0	29	8	1572.43	0	1802.54	0	1208.09	178.976	0	1623.57	0	0	0	0	0	0	0	0	0	0	0	0	0	0	0	0	0	0	0	0	0	0	0.246	0	0.282	0	0.189	0.028
SP114941	DO51958	A32C-0019_CRUK_PC_0019_T1	PRAD-UK	A32-0019_CRUK_PC_0019	BRCA-intact,MMS22L-deepdeletion	BRCA-intact,MMS22L-deepdeletion.TP53mut.LOH	BRCA-intact,MMS22L-deepdeletion.TP53LOH	30	175	0	0	15	11	1596.76	0	1536.63	0	1262.71	80.172	0	2204.73	0	0	0	0	0	0	0	0	0	0	0	0	0	0	0	0	0	0	0	0	0	0	0.239	0	0.23	0	0.189	0.012
SP114943	DO51958	A32D-0019_CRUK_PC_0019_M2	PRAD-UK	A32-0019_CRUK_PC_0019	BRCA-intact,MMS22L-deepdeletion	BRCA-intact,MMS22L-deepdeletion.TP53mut.LOH	BRCA-intact,MMS22L-deepdeletion.TP53LOH	9	158	3	0	26	7	1724.82	0	1759.46	0	1336.91	110.832	0	2001.9	0	0	0	0	0	0	0	0	0	0	0	0	0	0	0	0	0	0	0	0	0	0	0.249	0	0.254	0	0.193	0.016
SP114944	DO51958	A32E-0019_CRUK_PC_0019_M3	PRAD-UK	A32-0019_CRUK_PC_0019	BRCA-intact,MMS22L-deepdeletion	BRCA-intact,MMS22L-deepdeletion.TP53mut.LOH	BRCA-intact,MMS22L-deepdeletion.TP53LOH	23	160	2	0	29	10	1739.66	0	1920.4	0	1468.55	90.372	0	2312.02	0	0	0	0	0	0	0	0	0	0	0	0	0	0	0	0	0	0	0	0	0	0	0.231	0	0.255	0	0.195	0.012
SP114945	DO51958	A32F-0019_CRUK_PC_0019_M4	PRAD-UK	A32-0019_CRUK_PC_0019	BRCA-intact,MMS22L-deepdeletion	BRCA-intact,MMS22L-deepdeletion.TP53mut.LOH	BRCA-intact,MMS22L-deepdeletion.TP53LOH	15	144	5	0	29	7	1681.92	0	1709.95	0	1408.61	224.256	0	1976.26	0	0	0	0	0	0	0	0	0	0	0	0	0	0	0	0	0	0	0	0	0	0	0.24	0	0.244	0	0.201	0.032
SP114946	DO51959	A12A-0020_CRUK_PC_0020_M1	PRAD-UK	A12-0020_CRUK_PC_0020	BRCA-intact,MMS22L-normal/gain	BRCA-intact,MMS22L-normal/gain.TP53LOH	BRCA-intact,MMS22L-normal/gain.TP53LOH	9	64	0	0	0	5	1463.73	0	41.074	0	1474.93	0	0	754.268	0	0	0	0	0	0	0	0	0	0	0	0	0	0	0	0	0	0	0	0	0	0	0.392	0	0.011	0	0.395	0
SP114949	DO51959	A12C-0020_CRUK_PC_0020_M2	PRAD-UK	A12-0020_CRUK_PC_0020	BRCA-intact,MMS22L-normal/gain	BRCA-intact,MMS22L-normal/gain.TP53LOH	BRCA-intact,MMS22L-normal/gain.TP53LOH	12	71	0	0	0	11	1493.62	0	175.252	0	1569.3	0	0	740.838	0	0	0	0	0	0	0	0	0	0	0	0	0	0	0	0	0	0	0	0	0	0	0.375	0	0.044	0	0.394	0
SP114951	DO51959	A12D-0020_CRUK_PC_0020_M3	PRAD-UK	A12-0020_CRUK_PC_0020	BRCA-intact,MMS22L-normal/gain	BRCA-intact,MMS22L-normal/gain.TP53LOH	BRCA-intact,MMS22L-normal/gain.TP53LOH	17	153	0	0	0	7	1537.55	0	313.867	0	1283.28	0	0	834.33	0	0	0	0	0	0	0	0	0	0	0	0	0	0	0	0	0	0	0	0	0	0	0.387	0	0.079	0	0.323	0
SP114953	DO51960	A24A-0021_CRUK_PC_0021_M1	PRAD-UK	A24-0021_CRUK_PC_0021	BRCA-intact,MMS22L-LOH	BRCA-intact,MMS22L-LOH.TP53mut.LOH	BRCA-intact,MMS22L-LOH.TP53LOH	124	236	0	0	4	0	1957.63	0	179.949	0	1804.94	0	0	1510.48	0	0	0	0	0	0	0	0	0	0	0	0	0	0	0	0	0	0	0	0	0	0	0.359	0	0.033	0	0.331	0
SP114957	DO51960	A24C-0021_CRUK_PC_0021_M2	PRAD-UK	A24-0021_CRUK_PC_0021	BRCA-intact,MMS22L-LOH	BRCA-intact,MMS22L-LOH.TP53mut.LOH	BRCA-intact,MMS22L-LOH.TP53LOH	87	227	0	0	4	3	1521.22	0	541.68	0	1588.93	0	0	857.66	0	0	0	0	0	0	0	0	0	0	0	0	0	0	0	0	0	0	0	0	0	0	0.337	0	0.12	0	0.352	0
SP114958	DO51960	A24D-0021_CRUK_PC_0021_M3	PRAD-UK	A24-0021_CRUK_PC_0021	BRCA-intact,MMS22L-LOH	BRCA-intact,MMS22L-LOH.TP53mut.LOH	BRCA-intact,MMS22L-LOH.TP53LOH	105	219	0	0	5	2	1532.74	0	514.03	0	1677.61	0	0	948.619	0	0	0	0	0	0	0	0	0	0	0	0	0	0	0	0	0	0	0	0	0	0	0.328	0	0.11	0	0.359	0
SP114960	DO51960	A24E-0021_CRUK_PC_0021_M4	PRAD-UK	A24-0021_CRUK_PC_0021	BRCA-intact,MMS22L-LOH	BRCA-intact,MMS22L-LOH.TP53mut.LOH	BRCA-intact,MMS22L-LOH.TP53LOH	91	195	0	0	4	4	1511.68	0	236.2	0	1804.57	51.964	0	1114.86	0	0	0	0	0	0	0	0	0	0	0	0	0	0	0	0	0	0	0	0	0	0	0.32	0	0.05	0	0.382	0.011
SP114962	DO51962	A34A-0022_CRUK_PC_0022_M1	PRAD-UK	A34-0022_CRUK_PC_0022	BRCA-deficient,MMS22L-LOH	BRCA-deficient,MMS22L-LOH.TP53LOH	BRCA-deficient,MMS22L-LOH.TP53LOH	11	232	5	0	92	0	0	0	8216.54	0	2709.71	1311.15	0	5174.67	0	0	0	0	0	0	0	0	0	0	0	0	0	0	0	0	0	0	0	0	0	0	0	0	0.47	0	0.155	0.075
SP114966	DO51962	A34C-0022_CRUK_PC_0022_M2	PRAD-UK	A34-0022_CRUK_PC_0022	BRCA-deficient,MMS22L-LOH	BRCA-deficient,MMS22L-LOH.TP53LOH	BRCA-deficient,MMS22L-LOH.TP53LOH	6	292	3	1	100	0	0	0	8577.23	0	2316.74	1291.01	0	5340.87	0	0	0	0	0	0	0	0	0	0	0	0	0	0	0	0	0	0	0	0	0	0	0	0	0.485	0	0.131	0.073
SP114968	DO51962	A34D-0022_CRUK_PC_0022_M3	PRAD-UK	A34-0022_CRUK_PC_0022	BRCA-deficient,MMS22L-LOH	BRCA-deficient,MMS22L-LOH.TP53LOH	BRCA-deficient,MMS22L-LOH.TP53LOH	8	309	3	1	99	0	0	0	8595.99	0	2371.92	1408.89	0	5457.2	0	0	0	0	0	0	0	0	0	0	0	0	0	0	0	0	0	0	0	0	0	0	0	0	0.482	0	0.133	0.079
SP114971	DO51964	A21A-0096_CRUK_PC_0096_M1	PRAD-UK	A21-0096_CRUK_PC_0096	BRCA-intact,MMS22L-LOH	BRCA-intact,MMS22L-LOH.TP53LOH	BRCA-intact,MMS22L-LOH.TP53LOH	33	263	0	0	19	33	798.93	0	1260.53	0	2615.76	230.802	0	1006.06	0	0	0	0	0	0	0	0	0	0	0	0	0	0	0	0	0	0	0	0	0	0	0.135	0	0.213	0	0.442	0.039
SP114973	DO51964	A21C-0096_CRUK_PC_0096_M2	PRAD-UK	A21-0096_CRUK_PC_0096	BRCA-intact,MMS22L-LOH	BRCA-intact,MMS22L-LOH.TP53LOH	BRCA-intact,MMS22L-LOH.TP53LOH	33	387	0	0	19	8	685.676	0	1235.4	0	2730.88	295.55	0	957.582	0	0	0	0	0	0	0	0	0	0	0	0	0	0	0	0	0	0	0	0	0	0	0.116	0	0.209	0	0.462	0.05
SP114974	DO51964	A21D-0096_CRUK_PC_0096_M3	PRAD-UK	A21-0096_CRUK_PC_0096	BRCA-intact,MMS22L-LOH	BRCA-intact,MMS22L-LOH.TP53LOH	BRCA-intact,MMS22L-LOH.TP53LOH	35	268	0	0	15	34	774.36	0	1193.09	0	2552.52	275.328	0	934.968	0	0	0	0	0	0	0	0	0	0	0	0	0	0	0	0	0	0	0	0	0	0	0.135	0	0.208	0	0.445	0.048
SP114976	DO51964	A21E-0096_CRUK_PC_0096_M4	PRAD-UK	A21-0096_CRUK_PC_0096	BRCA-intact,MMS22L-LOH	BRCA-intact,MMS22L-LOH.TP53LOH	BRCA-intact,MMS22L-LOH.TP53LOH	30	385	0	0	17	9	803.896	0	1235.4	0	2689.51	171.419	0	1010.78	0	0	0	0	0	0	0	0	0	0	0	0	0	0	0	0	0	0	0	0	0	0	0.136	0	0.209	0	0.455	0.029
SP114978	DO51964	A21F-0096_CRUK_PC_0096_M5	PRAD-UK	A21-0096_CRUK_PC_0096	BRCA-intact,MMS22L-deepdeletion	BRCA-intact,MMS22L-deepdeletion.TP53LOH	BRCA-intact,MMS22L-deepdeletion.TP53LOH	24	235	0	0	93	25	857.472	0	1202.69	0	2410.94	167.04	0	929.856	0	0	0	0	0	0	0	0	0	0	0	0	0	0	0	0	0	0	0	0	0	0	0.154	0	0.216	0	0.433	0.03
SP114980	DO51964	A21G-0096_CRUK_PC_0096_M6	PRAD-UK	A21-0096_CRUK_PC_0096	BRCA-intact,MMS22L-LOH	BRCA-intact,MMS22L-LOH.TP53LOH	BRCA-intact,MMS22L-LOH.TP53LOH	35	389	0	0	20	10	797.687	0	1262.48	0	2725.95	320.331	0	1168.27	0	0	0	0	0	0	0	0	0	0	0	0	0	0	0	0	0	0	0	0	0	0	0.127	0	0.201	0	0.434	0.051
SP114982	DO51964	A21H-0096_CRUK_PC_0096_M7	PRAD-UK	A21-0096_CRUK_PC_0096	BRCA-intact,MMS22L-LOH	BRCA-intact,MMS22L-LOH.TP53LOH	BRCA-intact,MMS22L-LOH.TP53LOH	35	381	0	0	19	11	749.931	0	1286.47	0	2755.84	286.559	0	1024.3	0	0	0	0	0	0	0	0	0	0	0	0	0	0	0	0	0	0	0	0	0	0	0.123	0	0.211	0	0.452	0.047
SP114984	DO51964	A21I-0096_CRUK_PC_0096_M8	PRAD-UK	A21-0096_CRUK_PC_0096	BRCA-intact,MMS22L-LOH	BRCA-intact,MMS22L-LOH.TP53LOH	BRCA-intact,MMS22L-LOH.TP53LOH	36	281	0	0	15	30	713.88	0	967.704	0	2369.02	216.808	0	1020.58	0	0	0	0	0	0	0	0	0	0	0	0	0	0	0	0	0	0	0	0	0	0	0.135	0	0.183	0	0.448	0.041
SP114986	DO51964	A21J-0096_CRUK_PC_0096_M9	PRAD-UK	A21-0096_CRUK_PC_0096	BRCA-intact,MMS22L-LOH	BRCA-intact,MMS22L-LOH.TP53LOH	BRCA-intact,MMS22L-LOH.TP53LOH	32	267	0	0	14	31	823.998	0	1391.24	0	2645.15	161.217	0	955.36	0	0	0	0	0	0	0	0	0	0	0	0	0	0	0	0	0	0	0	0	0	0	0.138	0	0.233	0	0.443	0.027
SP114987	DO51965	A17A-0095_CRUK_PC_0095_M1	PRAD-UK	A17-0095_CRUK_PC_0095	BRCA-deficient,MMS22L-LOH	BRCA-deficient,MMS22L-LOH.TP53LOH	BRCA-deficient,MMS22L-LOH.TP53LOH	178	272	303	3	62	0	1003.06	0	4774.07	0	0	660.244	0	6259.62	0	0	0	0	0	0	0	0	0	0	0	0	0	0	0	0	0	0	0	0	0	0	0.079	0	0.376	0	0	0.052
SP114991	DO51965	A17C-0095_CRUK_PC_0095_M2	PRAD-UK	A17-0095_CRUK_PC_0095	BRCA-deficient,MMS22L-LOH	BRCA-deficient,MMS22L-LOH.TP53LOH	BRCA-deficient,MMS22L-LOH.TP53LOH	170	279	294	3	43	0	818.74	0	4533.62	0	0	611	0	6256.64	0	0	0	0	0	0	0	0	0	0	0	0	0	0	0	0	0	0	0	0	0	0	0.067	0	0.371	0	0	0.05
SP114992	DO51965	A17D-0095_CRUK_PC_0095_M3	PRAD-UK	A17-0095_CRUK_PC_0095	BRCA-deficient,MMS22L-LOH	BRCA-deficient,MMS22L-LOH.TP53LOH	BRCA-deficient,MMS22L-LOH.TP53LOH	189	303	331	4	62	0	837.632	0	4986.53	0	0	549.696	0	6701.06	0	0	0	0	0	0	0	0	0	0	0	0	0	0	0	0	0	0	0	0	0	0	0.064	0	0.381	0	0	0.042
SP114994	DO51965	A17E-0095_CRUK_PC_0095_M4	PRAD-UK	A17-0095_CRUK_PC_0095	BRCA-deficient,MMS22L-LOH	BRCA-deficient,MMS22L-LOH.TP53LOH	BRCA-deficient,MMS22L-LOH.TP53LOH	175	269	302	3	63	0	866.91	0	4774.11	0	0	573.87	0	5995.11	0	0	0	0	0	0	0	0	0	0	0	0	0	0	0	0	0	0	0	0	0	0	0.071	0	0.391	0	0	0.047
SP114996	DO51965	A17F-0095_CRUK_PC_0095_M5	PRAD-UK	A17-0095_CRUK_PC_0095	BRCA-deficient,MMS22L-LOH	BRCA-deficient,MMS22L-LOH.TP53LOH	BRCA-deficient,MMS22L-LOH.TP53LOH	171	289	300	3	48	0	845.457	0	4643.89	0	0	588.144	0	6187.77	0	0	0	0	0	0	0	0	0	0	0	0	0	0	0	0	0	0	0	0	0	0	0.069	0	0.379	0	0	0.048
SP116221	DO52498	EOPC-017_tumor	EOPC-DE	EOPC-017	BRCA-intact,MMS22L-normal/gain	BRCA-intact,MMS22L-normal/gain.TP53WT	BRCA-intact,MMS22L-normal/gain.TP53WT	0	4	0	0	0	0	632.588	0	124.165	0	254.865	0	0	295.382	0	0	0	0	0	0	0	0	0	0	0	0	0	0	0	0	0	0	0	0	0	0	0.484	0	0.095	0	0.195	0
SP116222	DO52499	EOPC-019_tumor	EOPC-DE	EOPC-019	BRCA-intact,MMS22L-normal/gain	BRCA-intact,MMS22L-normal/gain.TP53LOH	BRCA-intact,MMS22L-normal/gain.TP53LOH	0	41	2	1	1	0	834.006	0	196.321	0	163.362	0	0	239.311	0	0	0	0	0	0	0	0	0	0	0	0	0	0	0	0	0	0	0	0	0	0	0.582	0	0.137	0	0.114	0
SP116223	DO52500	EOPC-023_tumor	EOPC-DE	EOPC-023	BRCA-intact,MMS22L-normal/gain	BRCA-intact,MMS22L-normal/gain.TP53LOH	BRCA-intact,MMS22L-normal/gain.TP53LOH	9	21	0	0	2	5	832.81	0	185.724	0	215.204	0	0	240.262	0	0	0	0	0	0	0	0	0	0	0	0	0	0	0	0	0	0	0	0	0	0	0.565	0	0.126	0	0.146	0
SP116224	DO52501	EOPC-025_tumor	EOPC-DE	EOPC-025	BRCA-intact,MMS22L-normal/gain	BRCA-intact,MMS22L-normal/gain.TP53LOH	BRCA-intact,MMS22L-normal/gain.TP53LOH	0	19	0	0	4	1	675.84	0	102.784	0	495.616	0	0	133.76	0	0	0	0	0	0	0	0	0	0	0	0	0	0	0	0	0	0	0	0	0	0	0.48	0	0.073	0	0.352	0
SP116225	DO52502	EOPC-027_tumor_01	EOPC-DE	EOPC-027	BRCA-intact,MMS22L-normal/gain	BRCA-intact,MMS22L-normal/gain.TP53LOH	BRCA-intact,MMS22L-normal/gain.TP53LOH	0	16	0	0	1	1	605.172	0	156.51	0	431.272	0	0	544.307	0	0	0	0	0	0	0	0	0	0	0	0	0	0	0	0	0	0	0	0	0	0	0.348	0	0.09	0	0.248	0
SP116226	DO52503	EOPC-028_tumor_01	EOPC-DE	EOPC-028	BRCA-intact,MMS22L-normal/gain	BRCA-intact,MMS22L-normal/gain.TP53WT	BRCA-intact,MMS22L-normal/gain.TP53WT	3	3	0	0	0	0	572.466	0	142.463	0	232.646	0	0	359.425	0	0	0	0	0	0	0	0	0	0	0	0	0	0	0	0	0	0	0	0	0	0	0.438	0	0.109	0	0.178	0
SP116227	DO52504	EOPC-029_tumor	EOPC-DE	EOPC-029	BRCA-intact,MMS22L-normal/gain	BRCA-intact,MMS22L-normal/gain.TP53LOH	BRCA-intact,MMS22L-normal/gain.TP53LOH	1	80	1	1	4	0	1179.86	0	0	0	240.21	124.815	0	812.475	0	0	0	0	0	0	0	0	0	0	0	0	0	0	0	0	0	0	0	0	0	0	0.501	0	0	0	0.102	0.053
SP116228	DO52505	EOPC-030_tumor	EOPC-DE	EOPC-030	BRCA-deficient,MMS22L-normal/gain	BRCA-deficient,MMS22L-normal/gain.TP53WT	BRCA-deficient,MMS22L-normal/gain.TP53WT	4	143	2	0	0	0	902.857	0	1063.58	0	1153.39	113.448	0	1493.73	0	0	0	0	0	0	0	0	0	0	0	0	0	0	0	0	0	0	0	0	0	0	0.191	0	0.225	0	0.244	0.024
SP116229	DO52506	EOPC-031_tumor	EOPC-DE	EOPC-031	BRCA-intact,MMS22L-normal/gain	BRCA-intact,MMS22L-normal/gain.TP53mut.deeploss	BRCA-intact,MMS22L-normal/gain.TP53mut.deeploss	3	56	2	0	6	0	2001.55	0	234.416	0	369.656	162.288	0	1735.58	0	0	0	0	0	0	0	0	0	0	0	0	0	0	0	0	0	0	0	0	0	0	0.444	0	0.052	0	0.082	0.036
SP116231	DO52508	EOPC-033_tumor	EOPC-DE	EOPC-033	BRCA-intact,MMS22L-normal/gain	BRCA-intact,MMS22L-normal/gain.TP53WT	BRCA-intact,MMS22L-normal/gain.TP53WT	0	25	0	0	5	0	709.56	0	131.4	0	446.76	0	0	172.28	0	0	0	0	0	0	0	0	0	0	0	0	0	0	0	0	0	0	0	0	0	0	0.486	0	0.09	0	0.306	0
SP116233	DO52510	EOPC-035_tumor_01	EOPC-DE	EOPC-035	BRCA-intact,MMS22L-normal/gain	BRCA-intact,MMS22L-normal/gain.TP53LOH	BRCA-intact,MMS22L-normal/gain.TP53LOH	4	79	0	0	6	0	1277.16	0	311.064	0	649.047	0	0	753.732	0	0	0	0	0	0	0	0	0	0	0	0	0	0	0	0	0	0	0	0	0	0	0.427	0	0.104	0	0.217	0
SP116247	DO52502	EOPC-027_tumor_02	EOPC-DE	EOPC-027	BRCA-intact,MMS22L-normal/gain	BRCA-intact,MMS22L-normal/gain.TP53LOH	BRCA-intact,MMS22L-normal/gain.TP53LOH	0	74	1	0	0	0	538.254	0	154.792	0	568.157	82.673	0	415.124	0	0	0	0	0	0	0	0	0	0	0	0	0	0	0	0	0	0	0	0	0	0	0.306	0	0.088	0	0.323	0.047
SP116248	DO52503	EOPC-028_tumor_02	EOPC-DE	EOPC-028	BRCA-intact,MMS22L-normal/gain	BRCA-intact,MMS22L-normal/gain.TP53WT	BRCA-intact,MMS22L-normal/gain.TP53WT	6	3	0	0	0	2	413.056	0	34.048	0	188.16	30.464	0	230.272	0	0	0	0	0	0	0	0	0	0	0	0	0	0	0	0	0	0	0	0	0	0	0.461	0	0.038	0	0.21	0.034
SP116251	DO52509	EOPC-034_tumor_04	EOPC-DE	EOPC-034	BRCA-intact,MMS22L-normal/gain	BRCA-intact,MMS22L-normal/gain.TP53WT	BRCA-intact,MMS22L-normal/gain.TP53WT	3	15	0	0	0	4	206.991	0	30.411	0	455.184	0	0	288.414	0	0	0	0	0	0	0	0	0	0	0	0	0	0	0	0	0	0	0	0	0	0	0.211	0	0.031	0	0.464	0
SP116252	DO52509	EOPC-034_tumor_05	EOPC-DE	EOPC-034	BRCA-intact,MMS22L-LOH	BRCA-intact,MMS22L-LOH.TP53WT	BRCA-intact,MMS22L-LOH.TP53WT	0	13	0	0	2	1	460.412	0	766.537	0	918.375	0	0	303.676	0	0	0	0	0	0	0	0	0	0	0	0	0	0	0	0	0	0	0	0	0	0	0.188	0	0.313	0	0.375	0
SP116253	DO52509	EOPC-034_tumor_06	EOPC-DE	EOPC-034	BRCA-intact,MMS22L-normal/gain	BRCA-intact,MMS22L-normal/gain.TP53WT	BRCA-intact,MMS22L-normal/gain.TP53WT	2	6	0	0	1	1	438.524	0	1114.09	0	779.269	71.112	0	560.007	0	0	0	0	0	0	0	0	0	0	0	0	0	0	0	0	0	0	0	0	0	0	0.148	0	0.376	0	0.263	0.024
SP116254	DO52510	EOPC-035_tumor_02	EOPC-DE	EOPC-035	BRCA-intact,MMS22L-normal/gain	BRCA-intact,MMS22L-normal/gain.TP53LOH	BRCA-intact,MMS22L-normal/gain.TP53LOH	7	101	1	0	8	0	1359.77	0	272.595	0	718.368	0	0	856.269	0	0	0	0	0	0	0	0	0	0	0	0	0	0	0	0	0	0	0	0	0	0	0.424	0	0.085	0	0.224	0
SP116255	DO52510	EOPC-035_tumor_03	EOPC-DE	EOPC-035	BRCA-intact,MMS22L-normal/gain	BRCA-intact,MMS22L-normal/gain.TP53LOH	BRCA-intact,MMS22L-normal/gain.TP53LOH	4	73	0	0	7	0	1246	0	201.6	0	593.6	0	0	758.8	0	0	0	0	0	0	0	0	0	0	0	0	0	0	0	0	0	0	0	0	0	0	0.445	0	0.072	0	0.212	0
SP116256	DO52510	EOPC-035_tumor_04	EOPC-DE	EOPC-035	BRCA-intact,MMS22L-normal/gain	BRCA-intact,MMS22L-normal/gain.TP53LOH	BRCA-intact,MMS22L-normal/gain.TP53LOH	4	79	2	0	13	0	1215.2	0	145.6	0	722.4	0	0	716.8	0	0	0	0	0	0	0	0	0	0	0	0	0	0	0	0	0	0	0	0	0	0	0.434	0	0.052	0	0.258	0
SP116257	DO52510	EOPC-035_tumor_05	EOPC-DE	EOPC-035	BRCA-intact,MMS22L-normal/gain	BRCA-intact,MMS22L-normal/gain.TP53LOH	BRCA-intact,MMS22L-normal/gain.TP53LOH	14	61	0	0	1	0	1246.67	0	395.216	0	656.756	0	0	607.354	0	0	0	0	0	0	0	0	0	0	0	0	0	0	0	0	0	0	0	0	0	0	0.429	0	0.136	0	0.226	0
SP116258	DO52510	EOPC-035_tumor_06	EOPC-DE	EOPC-035	BRCA-intact,MMS22L-normal/gain	BRCA-intact,MMS22L-normal/gain.TP53LOH	BRCA-intact,MMS22L-normal/gain.TP53LOH	5	70	1	0	5	0	1300.64	0	752.362	0	688.396	0	0	304.6	0	0	0	0	0	0	0	0	0	0	0	0	0	0	0	0	0	0	0	0	0	0	0.427	0	0.247	0	0.226	0
SP116259	DO52511	EOPC-036_tumor_01	EOPC-DE	EOPC-036	BRCA-intact,MMS22L-normal/gain	BRCA-intact,MMS22L-normal/gain.TP53WT	BRCA-intact,MMS22L-normal/gain.TP53WT	1	20	1	0	3	0	820.93	0	184.38	0	634.355	54.875	0	500.46	0	0	0	0	0	0	0	0	0	0	0	0	0	0	0	0	0	0	0	0	0	0	0.374	0	0.084	0	0.289	0.025
SP116260	DO52511	EOPC-036_tumor_02	EOPC-DE	EOPC-036	BRCA-intact,MMS22L-normal/gain	BRCA-intact,MMS22L-normal/gain.TP53WT	BRCA-intact,MMS22L-normal/gain.TP53WT	0	18	1	0	1	0	877.208	0	244.965	0	594.915	65.324	0	550.588	0	0	0	0	0	0	0	0	0	0	0	0	0	0	0	0	0	0	0	0	0	0	0.376	0	0.105	0	0.255	0.028
SP116261	DO52511	EOPC-036_tumor_03	EOPC-DE	EOPC-036	BRCA-intact,MMS22L-normal/gain	BRCA-intact,MMS22L-normal/gain.TP53WT	BRCA-intact,MMS22L-normal/gain.TP53WT	0	2	0	0	1	0	282.121	0	0	0	399.098	0	0	301.781	0	0	0	0	0	0	0	0	0	0	0	0	0	0	0	0	0	0	0	0	0	0	0.287	0	0	0	0.406	0
SP116262	DO52511	EOPC-036_tumor_05	EOPC-DE	EOPC-036	BRCA-intact,MMS22L-normal/gain	BRCA-intact,MMS22L-normal/gain.TP53WT	BRCA-intact,MMS22L-normal/gain.TP53WT	0	1	0	0	0	0	521.295	0	58.929	0	513.74	0	0	417.036	0	0	0	0	0	0	0	0	0	0	0	0	0	0	0	0	0	0	0	0	0	0	0.345	0	0.039	0	0.34	0
SP116263	DO52511	EOPC-036_tumor_06	EOPC-DE	EOPC-036	BRCA-intact,MMS22L-normal/gain	BRCA-intact,MMS22L-normal/gain.TP53LOH	BRCA-intact,MMS22L-normal/gain.TP53LOH	0	23	0	0	0	0	482.325	0	154.875	0	328.925	0	0	508.875	0	0	0	0	0	0	0	0	0	0	0	0	0	0	0	0	0	0	0	0	0	0	0.327	0	0.105	0	0.223	0
SP116264	DO52512	EOPC-037_tumor_01	EOPC-DE	EOPC-037	BRCA-intact,MMS22L-normal/gain	BRCA-intact,MMS22L-normal/gain.TP53LOH	BRCA-intact,MMS22L-normal/gain.TP53LOH	3	210	6	2	0	0	1444.32	0	700.128	0	0	0	0	303.552	0	0	0	0	0	0	0	0	0	0	0	0	0	0	0	0	0	0	0	0	0	0	0.59	0	0.286	0	0	0
SP116265	DO52512	EOPC-037_tumor_02	EOPC-DE	EOPC-037	BRCA-intact,MMS22L-normal/gain	BRCA-intact,MMS22L-normal/gain.TP53LOH	BRCA-intact,MMS22L-normal/gain.TP53LOH	8	159	10	0	18	12	2280.52	0	1271.74	0	81.909	0	0	676.827	0	0	0	0	0	0	0	0	0	0	0	0	0	0	0	0	0	0	0	0	0	0	0.529	0	0.295	0	0.019	0
SP116266	DO52512	EOPC-037_tumor_03	EOPC-DE	EOPC-037	BRCA-intact,MMS22L-normal/gain	BRCA-intact,MMS22L-normal/gain.TP53LOH	BRCA-intact,MMS22L-normal/gain.TP53LOH	3	93	0	0	0	0	1301.87	0	718.432	0	45.76	66.352	0	153.296	0	0	0	0	0	0	0	0	0	0	0	0	0	0	0	0	0	0	0	0	0	0	0.569	0	0.314	0	0.02	0.029
SP116267	DO52512	EOPC-037_tumor_04	EOPC-DE	EOPC-037	BRCA-intact,MMS22L-normal/gain	BRCA-intact,MMS22L-normal/gain.TP53LOH	BRCA-intact,MMS22L-normal/gain.TP53LOH	3	99	2	0	0	0	1760.12	0	823.004	0	318.136	0	0	556.738	0	0	0	0	0	0	0	0	0	0	0	0	0	0	0	0	0	0	0	0	0	0	0.509	0	0.238	0	0.092	0
SP116268	DO52512	EOPC-037_tumor_05	EOPC-DE	EOPC-037	BRCA-intact,MMS22L-normal/gain	BRCA-intact,MMS22L-normal/gain.TP53LOH	BRCA-intact,MMS22L-normal/gain.TP53LOH	4	52	0	0	0	0	832.981	0	365.19	0	356.495	0	0	182.595	0	0	0	0	0	0	0	0	0	0	0	0	0	0	0	0	0	0	0	0	0	0	0.479	0	0.21	0	0.205	0
SP116269	DO52512	EOPC-037_tumor_06	EOPC-DE	EOPC-037	BRCA-intact,MMS22L-normal/gain	BRCA-intact,MMS22L-normal/gain.TP53LOH	BRCA-intact,MMS22L-normal/gain.TP53LOH	6	111	0	0	3	0	1612.28	0	629.555	0	175.047	0	0	654.123	0	0	0	0	0	0	0	0	0	0	0	0	0	0	0	0	0	0	0	0	0	0	0.525	0	0.205	0	0.057	0
SP116270	DO52513	EOPC-038_tumor_01	EOPC-DE	EOPC-038	BRCA-intact,MMS22L-normal/gain	BRCA-intact,MMS22L-normal/gain.TP53WT	BRCA-intact,MMS22L-normal/gain.TP53WT	1	6	0	0	0	1	611.325	0	55.575	0	326.325	0	0	431.775	0	0	0	0	0	0	0	0	0	0	0	0	0	0	0	0	0	0	0	0	0	0	0.429	0	0.039	0	0.229	0
SP116271	DO52513	EOPC-038_tumor_02	EOPC-DE	EOPC-038	BRCA-intact,MMS22L-normal/gain	BRCA-intact,MMS22L-normal/gain.TP53WT	BRCA-intact,MMS22L-normal/gain.TP53WT	0	10	0	0	0	2	378.063	0	27.534	0	375.945	0	0	277.458	0	0	0	0	0	0	0	0	0	0	0	0	0	0	0	0	0	0	0	0	0	0	0.357	0	0.026	0	0.355	0
SP116272	DO52513	EOPC-038_tumor_03	EOPC-DE	EOPC-038	BRCA-intact,MMS22L-normal/gain	BRCA-intact,MMS22L-normal/gain.TP53WT	BRCA-intact,MMS22L-normal/gain.TP53WT	0	23	0	0	0	4	813.025	0	147.301	0	436.164	0	0	518.423	0	0	0	0	0	0	0	0	0	0	0	0	0	0	0	0	0	0	0	0	0	0	0.425	0	0.077	0	0.228	0
SP116274	DO52513	EOPC-038_tumor_05	EOPC-DE	EOPC-038	BRCA-intact,MMS22L-normal/gain	BRCA-intact,MMS22L-normal/gain.TP53WT	BRCA-intact,MMS22L-normal/gain.TP53WT	2	56	1	0	0	0	864.612	0	75.012	0	323.736	0	0	710.64	0	0	0	0	0	0	0	0	0	0	0	0	0	0	0	0	0	0	0	0	0	0	0.438	0	0.038	0	0.164	0
SP116275	DO52513	EOPC-038_tumor_06	EOPC-DE	EOPC-038	BRCA-intact,MMS22L-normal/gain	BRCA-intact,MMS22L-normal/gain.TP53WT	BRCA-intact,MMS22L-normal/gain.TP53WT	2	55	1	0	0	1	849.575	0	139.93	0	323.838	0	0	685.657	0	0	0	0	0	0	0	0	0	0	0	0	0	0	0	0	0	0	0	0	0	0	0.425	0	0.07	0	0.162	0
SP116280	DO52516	EOPC-041_tumor_01	EOPC-DE	EOPC-041	BRCA-intact,MMS22L-normal/gain	BRCA-intact,MMS22L-normal/gain.TP53mut.LOH	BRCA-intact,MMS22L-normal/gain.TP53mut.LOH	5	122	2	0	0	0	157.905	0	87.87	0	130.935	0	0	58.725	0	0	0	0	0	0	0	0	0	0	0	0	0	0	0	0	0	0	0	0	0	0	0.363	0	0.202	0	0.301	0
SP116282	DO52518	EOPC-048_tumor_01	EOPC-DE	EOPC-048	BRCA-intact,MMS22L-normal/gain	BRCA-intact,MMS22L-normal/gain.TP53WT	BRCA-intact,MMS22L-normal/gain.TP53WT	0	66	0	0	7	1	20.664	0	21.672	0	9.513	0	0	11.214	0	0	0	0	0	0	0	0	0	0	0	0	0	0	0	0	0	0	0	0	0	0	0.328	0	0.344	0	0.151	0
SP116284	DO52520	EOPC-049_tumor_01	EOPC-DE	EOPC-049	BRCA-intact,MMS22L-normal/gain	BRCA-intact,MMS22L-normal/gain.TP53LOH	BRCA-intact,MMS22L-normal/gain.TP53LOH	2	60	0	0	2	0	1145.5	0	1106.44	0	1058.72	112.814	0	919.868	0	0	0	0	0	0	0	0	0	0	0	0	0	0	0	0	0	0	0	0	0	0	0.264	0	0.255	0	0.244	0.026
SP116286	DO52522	EOPC-051_tumor_01	EOPC-DE	EOPC-051	BRCA-intact,MMS22L-normal/gain	BRCA-intact,MMS22L-normal/gain.TP53WT	BRCA-intact,MMS22L-normal/gain.TP53WT	0	24	1	0	0	0	382.411	0	85.765	0	434.879	0	0	105.945	0	0	0	0	0	0	0	0	0	0	0	0	0	0	0	0	0	0	0	0	0	0	0.379	0	0.085	0	0.431	0
SP116288	DO52524	EOPC-052_tumor_01	EOPC-DE	EOPC-052	BRCA-intact,MMS22L-normal/gain	BRCA-intact,MMS22L-normal/gain.TP53WT	BRCA-intact,MMS22L-normal/gain.TP53WT	0	9	0	0	1	0	311.742	0	101.844	0	164.565	0	0	43.47	0	0	0	0	0	0	0	0	0	0	0	0	0	0	0	0	0	0	0	0	0	0	0.502	0	0.164	0	0.265	0
SP116290	DO52526	EOPC-053_tumor_01	EOPC-DE	EOPC-053	BRCA-intact,MMS22L-normal/gain	BRCA-intact,MMS22L-normal/gain.TP53LOH	BRCA-intact,MMS22L-normal/gain.TP53LOH	0	57	1	1	0	0	543.97	0	13.3	0	470.82	0	0	300.58	0	0	0	0	0	0	0	0	0	0	0	0	0	0	0	0	0	0	0	0	0	0	0.409	0	0.01	0	0.354	0
SP116292	DO52528	EOPC-054_tumor_01	EOPC-DE	EOPC-054	BRCA-intact,MMS22L-normal/gain	BRCA-intact,MMS22L-normal/gain.TP53WT	BRCA-intact,MMS22L-normal/gain.TP53WT	0	29	1	0	0	0	424.84	0	302.328	0	259.844	0	0	0	0	0	0	0	0	0	0	0	0	0	0	0	0	0	0	0	0	0	0	0	0	0	0.43	0	0.306	0	0.263	0
SP116294	DO52530	EOPC-056_tumor_01	EOPC-DE	EOPC-056	BRCA-intact,MMS22L-normal/gain	BRCA-intact,MMS22L-normal/gain.TP53WT	BRCA-intact,MMS22L-normal/gain.TP53WT	0	16	0	0	3	0	227.329	0	73.619	0	393.174	0	0	114.878	0	0	0	0	0	0	0	0	0	0	0	0	0	0	0	0	0	0	0	0	0	0	0.281	0	0.091	0	0.486	0
SP116296	DO52532	EOPC-057_tumor_01	EOPC-DE	EOPC-057	BRCA-intact,MMS22L-normal/gain	BRCA-intact,MMS22L-normal/gain.TP53WT	BRCA-intact,MMS22L-normal/gain.TP53WT	0	41	0	0	1	0	623.508	0	49.506	0	481.68	21.408	0	161.898	0	0	0	0	0	0	0	0	0	0	0	0	0	0	0	0	0	0	0	0	0	0	0.466	0	0.037	0	0.36	0.016
SP116298	DO52534	EOPC-058_tumor_01	EOPC-DE	EOPC-058	BRCA-intact,MMS22L-normal/gain	BRCA-intact,MMS22L-normal/gain.TP53WT	BRCA-intact,MMS22L-normal/gain.TP53WT	0	0	0	0	2	0	189.07	0	18.648	0	227.92	0	0	82.362	0	0	0	0	0	0	0	0	0	0	0	0	0	0	0	0	0	0	0	0	0	0	0.365	0	0.036	0	0.44	0
SP23431	DO10806	EOPC-01_tumor	EOPC-DE	EOPC-01	BRCA-intact,MMS22L-normal/gain	BRCA-intact,MMS22L-normal/gain.TP53WT	BRCA-intact,MMS22L-normal/gain.TP53WT	0	17	0	0	0	0	5109.63	0	0	0	1289.17	3011.2	0	0	0	0	0	0	0	0	0	0	0	0	0	0	0	0	0	0	0	0	0	0	0	0	0.543	0	0	0	0.137	0.32
SP23439	DO10809	EOPC-03_tumor	EOPC-DE	EOPC-03	BRCA-intact,MMS22L-normal/gain	BRCA-intact,MMS22L-normal/gain.TP53WT	BRCA-intact,MMS22L-normal/gain.TP53WT	4	43	0	0	3	0	1438.73	0	2040.84	0	747.884	405.632	0	1704.92	0	0	0	0	0	0	0	0	0	0	0	0	0	0	0	0	0	0	0	0	0	0	0.227	0	0.322	0	0.118	0.064
SP23443	DO10811	EOPC-04_tumor	EOPC-DE	EOPC-04	BRCA-intact,MMS22L-normal/gain	BRCA-intact,MMS22L-normal/gain.TP53WT	BRCA-intact,MMS22L-normal/gain.TP53WT	4	51	0	0	5	2	981.781	0	286.868	0	662.764	0	0	541.587	0	0	0	0	0	0	0	0	0	0	0	0	0	0	0	0	0	0	0	0	0	0	0.397	0	0.116	0	0.268	0
SP23447	DO10813	EOPC-05_tumor	EOPC-DE	EOPC-05	BRCA-intact,MMS22L-normal/gain	BRCA-intact,MMS22L-normal/gain.TP53WT	BRCA-intact,MMS22L-normal/gain.TP53WT	0	36	0	0	0	0	651.201	0	175.642	0	593.206	0	0	236.951	0	0	0	0	0	0	0	0	0	0	0	0	0	0	0	0	0	0	0	0	0	0	0.393	0	0.106	0	0.358	0
SP23451	DO10815	EOPC-06_tumor	EOPC-DE	EOPC-06	BRCA-intact,MMS22L-normal/gain	BRCA-intact,MMS22L-normal/gain.TP53mut.LOH	BRCA-intact,MMS22L-normal/gain.TP53mut.LOH	5	62	0	0	2	3	939.06	0	370.548	0	91.368	71.064	0	221.652	0	0	0	0	0	0	0	0	0	0	0	0	0	0	0	0	0	0	0	0	0	0	0.555	0	0.219	0	0.054	0.042
SP23455	DO10817	EOPC-07_tumor	EOPC-DE	EOPC-07	BRCA-intact,MMS22L-normal/gain	BRCA-intact,MMS22L-normal/gain.TP53WT	BRCA-intact,MMS22L-normal/gain.TP53WT	1	47	1	0	0	0	528.63	0	244.59	0	372.408	44.184	0	386.61	0	0	0	0	0	0	0	0	0	0	0	0	0	0	0	0	0	0	0	0	0	0	0.335	0	0.155	0	0.236	0.028
SP23459	DO10819	EOPC-08_tumor	EOPC-DE	EOPC-08	BRCA-intact,MMS22L-normal/gain	BRCA-intact,MMS22L-normal/gain.TP53WT	BRCA-intact,MMS22L-normal/gain.TP53WT	0	16	0	0	0	0	682.8	0	54	0	207.6	0	0	256.8	0	0	0	0	0	0	0	0	0	0	0	0	0	0	0	0	0	0	0	0	0	0	0.569	0	0.045	0	0.173	0
SP23463	DO10821	EOPC-09_tumor	EOPC-DE	EOPC-09	BRCA-intact,MMS22L-normal/gain	BRCA-intact,MMS22L-normal/gain.TP53LOH	BRCA-intact,MMS22L-normal/gain.TP53LOH	0	12	0	0	0	0	475.044	0	93.221	0	403.532	29.371	0	275.832	0	0	0	0	0	0	0	0	0	0	0	0	0	0	0	0	0	0	0	0	0	0	0.372	0	0.073	0	0.316	0.023
SP23467	DO10823	EOPC-010_tumor	EOPC-DE	EOPC-010	BRCA-intact,MMS22L-normal/gain	BRCA-intact,MMS22L-normal/gain.TP53WT	BRCA-intact,MMS22L-normal/gain.TP53WT	0	14	0	0	4	0	778.921	0	425.711	0	267.696	0	0	386.672	0	0	0	0	0	0	0	0	0	0	0	0	0	0	0	0	0	0	0	0	0	0	0.419	0	0.229	0	0.144	0
SP23471	DO10825	EOPC-011_tumor	EOPC-DE	EOPC-011	BRCA-intact,MMS22L-normal/gain	BRCA-intact,MMS22L-normal/gain.TP53WT	BRCA-intact,MMS22L-normal/gain.TP53WT	0	37	0	0	1	0	746.46	0	213.73	0	400.345	0	0	234.465	0	0	0	0	0	0	0	0	0	0	0	0	0	0	0	0	0	0	0	0	0	0	0.468	0	0.134	0	0.251	0
SP23475	DO10829	EOPC-018_tumor	EOPC-DE	EOPC-018	BRCA-intact,MMS22L-normal/gain	BRCA-intact,MMS22L-normal/gain.TP53WT	BRCA-intact,MMS22L-normal/gain.TP53WT	1	20	0	0	0	0	514.836	0	76.272	0	535.266	0	0	235.626	0	0	0	0	0	0	0	0	0	0	0	0	0	0	0	0	0	0	0	0	0	0	0.378	0	0.056	0	0.393	0
SP23477	DO10831	EOPC-021_tumor	EOPC-DE	EOPC-021	BRCA-intact,MMS22L-normal/gain	BRCA-intact,MMS22L-normal/gain.TP53WT	BRCA-intact,MMS22L-normal/gain.TP53WT	0	80	2	1	0	0	871.455	0	235.222	0	185.627	0	0	124.696	0	0	0	0	0	0	0	0	0	0	0	0	0	0	0	0	0	0	0	0	0	0	0.615	0	0.166	0	0.131	0
SP23479	DO10833	EOPC-022_tumor	EOPC-DE	EOPC-022	BRCA-intact,MMS22L-normal/gain	BRCA-intact,MMS22L-normal/gain.TP53WT	BRCA-intact,MMS22L-normal/gain.TP53WT	0	64	0	0	1	0	942.965	0	265.495	0	276.481	0	0	346.059	0	0	0	0	0	0	0	0	0	0	0	0	0	0	0	0	0	0	0	0	0	0	0.515	0	0.145	0	0.151	0
SP23481	DO10835	EOPC-024_tumor	EOPC-DE	EOPC-024	BRCA-intact,MMS22L-normal/gain	BRCA-intact,MMS22L-normal/gain.TP53WT	BRCA-intact,MMS22L-normal/gain.TP53WT	0	5	0	0	2	0	362.202	0	113.9	0	486.353	0	0	176.545	0	0	0	0	0	0	0	0	0	0	0	0	0	0	0	0	0	0	0	0	0	0	0.318	0	0.1	0	0.427	0
SP79907		TCGA-HC-7075	TCGA		BRCA-intact,MMS22L-normal/gain	BRCA-intact,MMS22L-normal/gain.TP53WT	BRCA-intact,MMS22L-normal/gain.TP53WT	3	15	0	0	1	21	1167	92	532	NA	1261	227	NA	745	NA	0	NA	NA	0	NA	NA	NA	0	0	NA	0	NA	NA	NA	NA	NA	0	NA	NA	NA	0	NA	NA	NA	NA	NA	NA
SP79939		TCGA-CH-5763	TCGA		BRCA-intact,MMS22L-normal/gain	BRCA-intact,MMS22L-normal/gain.TP53WT	BRCA-intact,MMS22L-normal/gain.TP53WT	0	10	0	0	1	0	391	75	48	NA	1181	0	NA	275	NA	0	NA	NA	0	NA	NA	NA	0	0	NA	0	NA	NA	NA	NA	NA	0	NA	NA	NA	0	NA	NA	NA	NA	NA	NA
SP79958		TCGA-CH-5750	TCGA		BRCA-intact,MMS22L-normal/gain	BRCA-intact,MMS22L-normal/gain.TP53WT	BRCA-intact,MMS22L-normal/gain.TP53WT	3	41	0	4	6	0	1619	175	527	NA	1183	291	NA	1579	NA	0	NA	NA	0	NA	NA	NA	0	0	NA	0	NA	NA	NA	NA	NA	0	NA	NA	NA	0	NA	NA	NA	NA	NA	NA
SP79968		TCGA-CH-5788	TCGA		BRCA-intact,MMS22L-LOH	BRCA-intact,MMS22L-LOH.TP53WT	BRCA-intact,MMS22L-LOH.TP53WT	15	36	0	9	41	88	643	187	779	NA	1580	96	NA	338	NA	0	NA	NA	0	NA	NA	NA	0	0	NA	0	NA	NA	NA	NA	NA	0	NA	NA	NA	0	NA	NA	NA	NA	NA	NA
SP79971		TCGA-CH-5771	TCGA		BRCA-intact,MMS22L-normal/gain	BRCA-intact,MMS22L-normal/gain.TP53WT	BRCA-intact,MMS22L-normal/gain.TP53WT	0	45	0	18	13	0	1287	77	265	NA	1107	177	NA	677	NA	0	NA	NA	0	NA	NA	NA	0	0	NA	0	NA	NA	NA	NA	NA	0	NA	NA	NA	0	NA	NA	NA	NA	NA	NA
SP79988		TCGA-HC-7740	TCGA		BRCA-intact,MMS22L-normal/gain	BRCA-intact,MMS22L-normal/gain.TP53WT	BRCA-intact,MMS22L-normal/gain.TP53WT	0	38	1	0	2	0	843	38	52	NA	628	152	NA	398	NA	0	NA	NA	0	NA	NA	NA	0	0	NA	0	NA	NA	NA	NA	NA	0	NA	NA	NA	0	NA	NA	NA	NA	NA	NA
SP79998		TCGA-CH-5789	TCGA		BRCA-intact,MMS22L-normal/gain	BRCA-intact,MMS22L-normal/gain.TP53WT	BRCA-intact,MMS22L-normal/gain.TP53WT	0	7	0	0	1	0	303	10	96	NA	302	0	NA	94	NA	0	NA	NA	0	NA	NA	NA	0	0	NA	0	NA	NA	NA	NA	NA	0	NA	NA	NA	0	NA	NA	NA	NA	NA	NA
SP80014		TCGA-G9-7522	TCGA		BRCA-intact,MMS22L-normal/gain	BRCA-intact,MMS22L-normal/gain.TP53WT	BRCA-intact,MMS22L-normal/gain.TP53WT	2	18	0	0	5	0	749	54	294	NA	496	0	NA	226	NA	0	NA	NA	0	NA	NA	NA	0	0	NA	0	NA	NA	NA	NA	NA	0	NA	NA	NA	0	NA	NA	NA	NA	NA	NA
SP80037		TCGA-HC-7744	TCGA		BRCA-intact,MMS22L-normal/gain	BRCA-intact,MMS22L-normal/gain.TP53WT	BRCA-intact,MMS22L-normal/gain.TP53WT	0	105	1	24	19	0	1280	65	526	NA	495	89	NA	250	NA	0	NA	NA	0	NA	NA	NA	0	0	NA	0	NA	NA	NA	NA	NA	0	NA	NA	NA	0	NA	NA	NA	NA	NA	NA
SP80042		TCGA-HC-7737	TCGA		BRCA-intact,MMS22L-normal/gain	BRCA-intact,MMS22L-normal/gain.TP53WT	BRCA-intact,MMS22L-normal/gain.TP53WT	0	39	0	0	35	38	524	103	506	NA	1280	90	NA	60	NA	0	NA	NA	0	NA	NA	NA	0	0	NA	0	NA	NA	NA	NA	NA	0	NA	NA	NA	0	NA	NA	NA	NA	NA	NA
SP80160		TCGA-EJ-5506	TCGA		BRCA-intact,MMS22L-normal/gain	BRCA-intact,MMS22L-normal/gain.TP53WT	BRCA-intact,MMS22L-normal/gain.TP53WT	0	8	0	0	2	0	270	0	94	NA	442	0	NA	95	NA	0	NA	NA	0	NA	NA	NA	0	0	NA	0	NA	NA	NA	NA	NA	0	NA	NA	NA	0	NA	NA	NA	NA	NA	NA
SP80183		TCGA-G9-6365	TCGA		BRCA-intact,MMS22L-normal/gain	BRCA-intact,MMS22L-normal/gain.TP53WT	BRCA-intact,MMS22L-normal/gain.TP53WT	0	15	0	5	1	0	1628	54	216	NA	1114	0	NA	573	NA	0	NA	NA	0	NA	NA	NA	0	0	NA	0	NA	NA	NA	NA	NA	0	NA	NA	NA	0	NA	NA	NA	NA	NA	NA
SP80205		TCGA-HI-7169	TCGA		BRCA-intact,MMS22L-normal/gain	BRCA-intact,MMS22L-normal/gain.TP53WT	BRCA-intact,MMS22L-normal/gain.TP53WT	0	22	0	0	2	3	2175	109	68	NA	689	0	NA	752	NA	0	NA	NA	0	NA	NA	NA	0	0	NA	0	NA	NA	NA	NA	NA	0	NA	NA	NA	0	NA	NA	NA	NA	NA	NA
SP80213		TCGA-EJ-5503	TCGA		BRCA-intact,MMS22L-normal/gain	BRCA-intact,MMS22L-normal/gain.TP53WT	BRCA-intact,MMS22L-normal/gain.TP53WT	1	13	0	2	0	0	315	0	76	NA	346	0	NA	79	NA	0	NA	NA	0	NA	NA	NA	0	0	NA	0	NA	NA	NA	NA	NA	0	NA	NA	NA	0	NA	NA	NA	NA	NA	NA
SP80216		TCGA-EJ-7791	TCGA		BRCA-intact,MMS22L-LOH	BRCA-intact,MMS22L-LOH.TP53WT	BRCA-intact,MMS22L-LOH.TP53WT	0	39	0	4	21	45	449	43	109	NA	1283	111	NA	866	NA	0	NA	NA	0	NA	NA	NA	0	0	NA	0	NA	NA	NA	NA	NA	0	NA	NA	NA	0	NA	NA	NA	NA	NA	NA
SP80217		TCGA-G9-6370	TCGA		BRCA-intact,MMS22L-normal/gain	BRCA-intact,MMS22L-normal/gain.TP53WT	BRCA-intact,MMS22L-normal/gain.TP53WT	0	4	0	0	0	0	168	0	68	NA	559	0	NA	0	NA	0	NA	NA	0	NA	NA	NA	0	0	NA	0	NA	NA	NA	NA	NA	0	NA	NA	NA	0	NA	NA	NA	NA	NA	NA
SP80244		TCGA-G9-6336	TCGA		BRCA-intact,MMS22L-normal/gain	BRCA-intact,MMS22L-normal/gain.TP53WT	BRCA-intact,MMS22L-normal/gain.TP53WT	0	2	0	0	3	2	1223	73	116	NA	408	0	NA	711	NA	0	NA	NA	0	NA	NA	NA	0	0	NA	0	NA	NA	NA	NA	NA	0	NA	NA	NA	0	NA	NA	NA	NA	NA	NA
[truncated: 39 more columns]

## Sheet: Figure 4f
Figure4f	TCGA Firehose Legacy			SU2C/PCF 2019
	Intact	Hete4ro deletion	Homo deletion	Intact	Hete4ro deletion	Homo deletion
	144.696	156.985	78.0955	0.464536	1.19085	0.816129
	128.272	186.397	97.7452	0.7418	0.460361	0.46659
	117.661	211.207	100.077	0.401716	0.797296	0.853076
	166.019	85.3751	169.308	0.846935	0.411127	0.452363
	148.132	176.12	116.132	1.85205	0.82551	1.32126
	106.45	107.698	118.612	1.9395	2.16377	0.821338
	105.374	97.4513	191.786	2.88386	0.593263	1.50603
	130.793	85.8586	111.396	0.791939	0.594509	0.732946
	188.123	206.987	150.819	1.97196	0.778045	0.507149
	189.482	124.011	156.384	0.732481	0.963196	0.772051
	181.24	109.368	87.2224	2.70662	0.838151
	176.547	144.643	105.526	1.43257	1.17391
	203.659	146.556	231	1.73587	2.7507
	95.0069	121.841	81.0622	4.22242	1.08909
	179.35	149.447	22.2606	4.59758	3.48
	213.636	38.8165	89.7623	0.812215	0.953938
	231.786	222.222	38.2324	1.109	0.915691
	233.708	168.006	59.7015	1.18085	1.38196
	178.74	127.003	95.5644	0.637954	1.25924
	144.289	244.431	45.0965	1.39112	0.583888
	205.388	135.183	36.7425	2.11819	1.38557
	246.381	134.433	72.2413	3.47222	0.669642
	168.098	107.05	129.857	3.8096	2.82313
	133.858	42.1807	38.7341	1.09972	1.1734
	170.751	80.6517	89.606	1.63719	0.452348
	144.384	160.072	57.3322	0.91454	0.981639
	172.448	119.7	115.655	2.61272	2.37324
	125.374	68.2241	70.211	1.63112	0.799055
	153.894	54.9469	27.7681	0.875804	1.04165
	146.254	140.443	47.2062	0.453195	0.889099
	234.703	109.914	117.299	0.852295	0.528235
	201.149	60.9836	91.5411	1.42475	0.477434
	210.254	88.8403	75.7496	0.679903	1.6969
	142.551	147.436	33.4973	0.478406	0.83211
	188.432	102.578	67.5105	0.630647	0.448438
	132.609	124.001	69.7789	2.29536	0.559254
	131.232	99.313	27.8321	0.745754	1.23844
	125.416	102.905	29.8103	1.28571	1.14034
	215.705	93.5551	26.2046	0.706151	0.847245
	162.519	42.7921	86.1148	0.402912	0.723664
	133.581	61.1111	116.29	0.630557	0.7519
	163.739	88.1472	117.516	2.0385	1.03823
	190.657	74.227	77.1489	3.67697	1.13479
	162.674	72.6875	53.8564	0.902946	1.14151
	55.9745	90.8072	116.65	1.44977	1.3654
	232.866	113.408	87.1003	0.35664	1.06036
	161.21	88.0753	54.7768	1.01394	0.525834
	249.843	104.421	91.4894	0.348489	0.365243
	238.291	104.899	74.9441	0.961971	0.824859
	183.21	147.324	56.0585	1.81711	0.518128
	121.751	83.7672	55.0924	1.33128	0.713463
	218.826	53.6047	39.7852	1.28409	1.00523
	203.933	49.2958	126.551	0.738984	0.604138
	174.687	67.1344	84.6781	1.0597	0.891059
	182.972	76.4833	97.4011	0.799109	0.768712
	165.029	111.946	71.3447	0.929434	1.35459
	102.219	82.9553	85.7409	1.57588	1.79446
	88.5969	64.0394	67.4789	1.38546	1.69218
	48.811	62.3955	98.3854	2.67447	1.23374
	165.943	32.8947	102.777	1.64443	0.537491
	232.756	82.8057	90.7234	2.04118	0.84713
	233.158	61.0209	108.879	0.836037	1.81665
	183.736	80.6834	59.944	1.60639	1.34185
	276.163	75.7164	87.9132	3.83445	1.06526
	234.744	58.7523	114.165	3.1381	0.964349
	137.101	80.5572	84.1535	2.33534	1.45927
	140.988	131.041	125.012	1.20797	1.3056
	154.18	101.161		0.916475	0.766409
	120.799	106.204		1.18405	0.569177
	118.324	97.8906		1.99828	0.542719
	87.6546	52.1597		1.63885	2.50565
	157.208	75.6498		2.17281	1.04682
	129.805	114.425		1.89687
	135.198	77.8069		1.39832
	144.565	97.2268		1.10111
	52.9455	122.247		2.06133
	119.524	87.9703		0.915585
	123.635	203.298		1.23745
	71.509	67.6475		1.03435
	245.321	106.543		1.10191
	166.471	112.218		1.6564
	121.019	115.555		0.98824
	68.3417	74.1333		1.5133
	108.671	130.22		6.08564
	138.282	76.0748		1.7538
	129.136	146.763		2.81032
	123.487	60.0098		1.58861
	165.282	69.0759		2.61069
	132.428	91.2946		2.74226
	96.4699	160.993		1.72748
	142.02	65.1974		2.80212
	125.609	77.6383		0.958128
	122.186	78.6062		0.313327
	109.457	134.985		1.9226
	104.256	277.368		0.917816
	133.199	109.286		2.44083
	251.313			3.20966
	243.88			0.765482
	64.1437			0.622803
	63.9488			2.4511
	127.762			8.95738
	140.985			1.58082
	128.622			2.31963
	102.694			0.988786
	94.7325			4.64988
	111.898			1.21569
	56.9885			1.55188
	39.2112			1.58402
	81.9725			1.63476
	107.249			0.986668
	93.8567			1.14727
	133.993			1.60956
	67.8314			3.88222
	140.009			2.69509
	132.682
	81.0118
	134.787
	152.758
	144.683
	54.4747
	77.2114
	123.296
	132.852
	145.081
	150.595
	121.097
	131.323
	136.401
	110.51
	94.5898
	139.015
	75.5719
	114.087
	127.246
	159.498
	133.468
	202.247
	96.0872
	161.053
	140.168
	209.378
	132.906
	146.557
	135.409
	87.8685
	169.56
	136.049
	221.837
	133.024
	137.711
	160.519
	139.865
	142.149
	168.75
	98.4145
	54.1142
	152.004
	115.181
	158.317
	149.671
	97.5731
	131.595
	94.6626
	140.382
	99.8981
	157.116
	191.085
	0
	36.2643
	107.451
	111.588
	50.2022
	78.849
	52.3013
	33.7983
	89.3444
	190.272
	133.672
	101.165
	135.009
	130.239
	147.103
	58.2524
	110.079
	172.203
	236.38
	123.326
	72.5726
	60.7321
	59.1846
	35.9788
	42.6102
	56.366
	59.0446
	62.7786
	97.2579
	137.36
	138.426
	152.739
	94.9299
	118.027
	134.082
	113.044
	99.9001
	105.619
	71.8357
	147.818
	63.4402
	66.5901
	74.6849
	98.662
	94.4681
	124.2
	133.08
	88.8383
	141.983
	276.642
	70.134
	119.717
	280.048
	85.1659
	50.5542
	68.9421
	134.174
	127.562
	139.264
	84.945
	26.2443
	42.3317
	86.2295
	162.775
	75.4645
	131.209
	66.5653
	103.861
	137.848
	113.115
	149.571
	48.0211
	102.033
	107.837
	135.427
	148.363
	117.541
	115.613
	104.751
	106.178
	90.6438
	125.265
	175.543
	68.6275
	42.0393
	77.6381
	94.5851
	151.327
	94.7741
	122.399
	115.21
	56.2602
	112.088
	99.2519
	90.7452
	165.974
	166.886
	92.2015
	107.722
	132.291
	151.243
	174.659
	113.252
	145.985
	117.361
	109.318
	53.7262
	83.6071
	100.575
	66.0604
	129.048
	93.4034
	139.083
	95.3774
	53.3937
	166.457
	97.75
	191.944
	99.3703
	169.475
	71.3743
	119.012
	307.839
	128.122
	119.497
	122.444
	154.345
	297.541
	125.89
	100.782
	72.3022
	139.54
	109.32
	64.9623
	136.379
	108.223
	215.631
	148.974
	169.283
	131.525
	198.656
	113.415
	112.519
	153.574
	237.953
	128.236
	125.697
	82.1516
	90.4411
	83.7443
	71.1825
	84.717
	108.312
	89.7544
	142.697
	93.0931
	54.1073

## Sheet: Figure 4g
Figure4g
	sample	expr	time.to.bcr	bcr.status	dataset
	SRR1164787	-0.633	119	0	GSE54460
	SRR1164788	4.629	114	0	GSE54460
	SRR1164789	4.19	87	0	GSE54460
	SRR1164790	4.673	98	0	GSE54460
	SRR1164791	3.873	69	0	GSE54460
	SRR1164792	4.796	57	0	GSE54460
	SRR1164793	3.931	50	0	GSE54460
	SRR1164794	4.866	72	0	GSE54460
	SRR1164795	4.687	85	0	GSE54460
	SRR1164796	5.06	63	0	GSE54460
	SRR1164797	3.738	82	0	GSE54460
	SRR1164798	4.825	69.5	0	GSE54460
	SRR1164799	3.857	68	0	GSE54460
	SRR1164800	3.451	62.4	0	GSE54460
	SRR1164801	4.528	59.5	0	GSE54460
	SRR1164802	3.732	50.4	0	GSE54460
	SRR1164803	3.908	61.5	0	GSE54460
	SRR1164804	4.284	67.9	0	GSE54460
	SRR1164805	4.836	64.2	0	GSE54460
	SRR1164806	4.887	63.6	0	GSE54460
	SRR1164807	2.991	2.3	0	GSE54460
	SRR1164808	4.206	171.1	0	GSE54460
	SRR1164809	5.049	48.6	0	GSE54460
	SRR1164810	3.951	160.3	0	GSE54460
	SRR1164811	5.089	116.5	0	GSE54460
	SRR1164812	4.463	148.2	0	GSE54460
	SRR1164813	3.395	116.9	0	GSE54460
	SRR1164814	4.461	155.1	0	GSE54460
	SRR1164815	4.934	31.8	0	GSE54460
	SRR1164816	4.119	118.3	0	GSE54460
	SRR1164817	4.655	106.6	0	GSE54460
	SRR1164818	4.399	100.2	0	GSE54460
	SRR1164819	5.549	95.9	0	GSE54460
	SRR1164820	4.823	96.6	0	GSE54460
	SRR1164821	4.345	97.3	0	GSE54460
	SRR1164822	4.437	83	0	GSE54460
	SRR1164823	4.625	89.3	0	GSE54460
	SRR1164824	5.369	96.1	0	GSE54460
	SRR1164825	4.493	97.9	0	GSE54460
	SRR1164826	4.94	70.4	0	GSE54460
	SRR1164827	3.595	69.8	0	GSE54460
	SRR1164828	4.995	64.3	0	GSE54460
	SRR1164829	5.013	82.3	0	GSE54460
	SRR1164830	4.598	51.5	0	GSE54460
	SRR1164831	5.299	71.9	0	GSE54460
	SRR1164832	3.423	76.8	0	GSE54460
	SRR1164833	4.294	73.8	0	GSE54460
	SRR1164834	5.152	55.6	0	GSE54460
	SRR1164835	5.613	34.7	0	GSE54460
	SRR1164836	4.604	77.3	0	GSE54460
	SRR1164837	3.914	63.4	0	GSE54460
	SRR1164838	4.357	26.5	1	GSE54460
	SRR1164839	4.064	22.13	1	GSE54460
	SRR1164840	4.569	154.22	1	GSE54460
	SRR1164842	-1.008	38.2	1	GSE54460
	SRR1164844	4.346	23	1	GSE54460
	SRR1164845	3.294	21.6	1	GSE54460
	SRR1164848	4.454	27.63	1	GSE54460
	SRR1164850	-1.008	18	1	GSE54460
	SRR1164852	-1.008	0	1	GSE54460
	SRR1164853	4.678	0	1	GSE54460
	SRR1164854	3.241	8	1	GSE54460
	SRR1164855	3.876	21.4	1	GSE54460
	SRR1164856	2.616	0	1	GSE54460
	SRR1164857	2.853	0	1	GSE54460
	SRR1164858	3.479	0	1	GSE54460
	SRR1164859	2.424	0	1	GSE54460
	SRR1164860	4.296	43.4	1	GSE54460
	SRR1164861	-0.468	29.8	1	GSE54460
	SRR1164862	4.153	48.5	1	GSE54460
	SRR1164863	3.921	29.9	1	GSE54460
	SRR1164864	3.429	0	1	GSE54460
	SRR1164865	-1.008	27.6	1	GSE54460
	SRR1164866	-1.008	18.2	1	GSE54460
	SRR1164867	4.323	0	1	GSE54460
	SRR1164868	4.165	49.5	1	GSE54460
	SRR1164869	5.423	27.5	1	GSE54460
	SRR1164870	5.218	0	1	GSE54460
	SRR1164871	4.194	9.6	1	GSE54460
	SRR1164872	4.956	26.6	1	GSE54460
	SRR1164873	4.186	1.6	1	GSE54460
	SRR1164874	4.609	3.6	1	GSE54460
	SRR1164875	3.954	26.6	1	GSE54460
	SRR1164876	5.562	36	1	GSE54460
	SRR1164877	5.077	0.7	1	GSE54460
	SRR1164878	4.839	0.8	1	GSE54460
	SRR1164879	3.384	3.6	1	GSE54460
	SRR1164880	5.547	1	1	GSE54460
	SRR1164881	3.543	95	1	GSE54460
	SRR1164882	4.957	18.3	1	GSE54460
	SRR1164883	5.035	1.6	1	GSE54460
	SRR1164884	3.416	3.5	1	GSE54460
	SRR1164885	4.559	60.5	1	GSE54460
	SRR1164886	4.31	101.1	1	GSE54460
	SRR1164887	4.457	11.8	1	GSE54460
	SRR1164888	3.025	48.9	1	GSE54460
	SRR1164889	3.75	26	1	GSE54460
	SRR1164890	3.292	2.8	1	GSE54460
	SRR1164891	3.786	2.2	1	GSE54460
	SRR1164892	4.683	39.9	1	GSE54460
	GSM1817707	6.519	NA	NA	Cambridge
	GSM1817708	6.886	NA	NA	Cambridge
	GSM1817709	6.654	NA	NA	Cambridge
	GSM1817710	6.54	NA	NA	Cambridge
	GSM1817711	6.525	NA	NA	Cambridge
	GSM1817712	6.637	NA	NA	Cambridge
	GSM1817713	6.621	NA	NA	Cambridge
	GSM1817714	6.714	NA	NA	Cambridge
	GSM1817715	6.478	NA	NA	Cambridge
	GSM1817716	6.527	NA	NA	Cambridge
	GSM1817717	6.616	NA	NA	Cambridge
	GSM1817718	6.472	NA	NA	Cambridge
	GSM1817719	6.462	NA	NA	Cambridge
	GSM1817720	6.832	65.42	0	Cambridge
	GSM1817721	6.613	64.01	0	Cambridge
	GSM1817722	6.555	64.47	0	Cambridge
	GSM1817723	6.511	6	1	Cambridge
	GSM1817724	6.675	48.53	0	Cambridge
	GSM1817725	6.736	1	1	Cambridge
	GSM1817726	6.589	61.51	0	Cambridge
	GSM1817727	6.604	55	1	Cambridge
	GSM1817729	6.639	54.12	0	Cambridge
	GSM1817730	6.511	41.92	0	Cambridge
	GSM1817731	6.653	25.97	0	Cambridge
	GSM1817732	6.689	59.64	0	Cambridge
	GSM1817733	6.716	59.47	0	Cambridge
	GSM1817734	6.654	59.9	0	Cambridge
	GSM1817735	6.747	44.88	0	Cambridge
	GSM1817736	6.771	52.87	0	Cambridge
	GSM1817737	6.703	48.89	0	Cambridge
	GSM1817738	6.721	58.22	0	Cambridge
	GSM1817739	6.74	58.59	0	Cambridge
	GSM1817740	6.615	43.46	0	Cambridge
	GSM1817741	6.807	51.35	0	Cambridge
	GSM1817742	6.676	57.37	0	Cambridge
	GSM1817743	6.763	46.85	0	Cambridge
	GSM1817744	6.855	23.47	0	Cambridge
	GSM1817745	6.632	11	1	Cambridge
	GSM1817746	6.491	57.37	0	Cambridge
	GSM1817747	6.545	57	1	Cambridge
	GSM1817748	6.688	57.37	0	Cambridge
	GSM1817749	6.446	38	1	Cambridge
	GSM1817750	6.422	56.98	0	Cambridge
	GSM1817751	6.676	41.79	0	Cambridge
	GSM1817752	6.609	54	0	Cambridge
	GSM1817753	6.646	16	1	Cambridge
	GSM1817754	6.814	47.24	0	Cambridge
	GSM1817755	6.79	52.7	0	Cambridge
	GSM1817756	6.546	53.88	0	Cambridge
	GSM1817757	6.746	16.8	0	Cambridge
	GSM1817758	6.565	52.27	0	Cambridge
	GSM1817759	6.603	51.78	0	Cambridge
	GSM1817760	6.391	50.7	0	Cambridge
	GSM1817761	6.757	50.86	0	Cambridge
	GSM1817762	6.747	50.24	0	Cambridge
	GSM1817763	6.794	48.95	0	Cambridge
	GSM1817764	6.881	33.99	0	Cambridge
	GSM1817765	6.627	48.46	0	Cambridge
	GSM1817766	6.572	38.6	0	Cambridge
	GSM1817767	6.755	47.24	0	Cambridge
	GSM1817768	6.708	46.03	0	Cambridge
	GSM1817769	6.468	13	1	Cambridge
	GSM1817770	6.49	21	1	Cambridge
	GSM1817771	6.767	44.25	0	Cambridge
	GSM1817772	6.69	45.5	0	Cambridge
	GSM1817773	6.598	31	1	Cambridge
	GSM1817774	6.617	40.73	0	Cambridge
	GSM1817775	6.798	41.46	0	Cambridge
	GSM1817776	6.729	40.8	0	Cambridge
	GSM1817777	6.56	16	1	Cambridge
	GSM1817778	6.709	38.14	0	Cambridge
	GSM1817779	6.644	35.9	0	Cambridge
	GSM1817780	6.485	22.55	0	Cambridge
	GSM1817781	6.662	34.49	0	Cambridge
	GSM1817782	6.985	6	1	Cambridge
	GSM1817783	6.735	27.98	0	Cambridge
	GSM1817784	6.69	33.9	0	Cambridge
	GSM1817785	6.723	32.12	0	Cambridge
	GSM1817786	6.844	30.81	0	Cambridge
	GSM1817787	6.602	30.94	0	Cambridge
	GSM1817788	6.533	29.75	0	Cambridge
	GSM1817789	6.56	2	1	Cambridge
	GSM1817790	6.828	29.59	0	Cambridge
	GSM1817791	6.72	30.77	0	Cambridge
	GSM1817792	6.474	23	1	Cambridge
	GSM1817793	6.675	2	1	Cambridge
	GSM1817794	6.879	3	1	Cambridge
	GSM1817795	6.552	27.02	0	Cambridge
	GSM1817796	6.654	27.02	0	Cambridge
	GSM1817797	6.65	15.29	0	Cambridge
	GSM1817798	6.675	25.78	0	Cambridge
	GSM1817799	6.581	22.22	0	Cambridge
	GSM1817800	6.618	26.33	0	Cambridge
	GSM1817801	6.612	17	0	Cambridge
	GSM1817802	6.561	15.29	0	Cambridge
	GSM1817803	6.523	22.32	0	Cambridge
	GSM1817804	6.745	15.45	0	Cambridge
	GSM1817805	6.714	22.29	0	Cambridge
	GSM1817806	6.844	15.22	0	Cambridge
	GSM1817807	6.706	21.73	0	Cambridge
	GSM1817808	6.707	21.21	0	Cambridge
	GSM1817809	6.709	20.71	0	Cambridge
	GSM1817810	6.584	21	1	Cambridge
	GSM1817811	6.759	21.27	0	Cambridge
	GSM1817812	6.55	20.02	0	Cambridge
	GSM1817813	6.614	18.15	0	Cambridge
	GSM1817814	6.569	3.91	0	Cambridge
	GSM1817815	6.737	1	1	Cambridge
	GSM1817816	6.664	18.84	0	Cambridge
	GSM1817817	6.624	18.44	0	Cambridge
	GSM1817818	6.513	7.86	0	Cambridge
	GSM1817819	6.537	19.46	0	Cambridge
	GSM1817820	6.614	19	1	Cambridge
	GSM1817821	6.704	17.36	0	Cambridge
	GSM1817822	6.616	9.93	0	Cambridge
	GSM1817823	6.649	15.25	0	Cambridge
	GSM1817824	6.55	10.55	0	Cambridge
	GSM1817825	6.625	17.42	0	Cambridge
	GSM1817826	6.712	15.22	0	Cambridge
	GSM1817827	6.721	14.37	0	Cambridge
	GSM1817828	6.733	11.54	0	Cambridge
	GSM1817829	6.688	10.59	0	Cambridge
	GSM1817830	6.649	12.69	0	Cambridge
	GSM1817831	6.693	10.45	0	Cambridge
	GSM1817832	6.432	NA	0	Cambridge

[truncated: 12 more sheets: Figure 5a, Figure5de, Figure5fgh, Figure6a, Figure6bc, Figure6d, Figure7abcd, Figure7efg, Figure7hi, Figure7jk, Figure8ab, Figure8cde]
